# Supplementary material for: Comparison of gene expression profiles between human erythroid cells derived from fetal liver and adult peripheral blood
Source: PeerJ. 2018 Aug 31;6:e5527. doi: 10.7717/peerj.5527 (PMC6120446; doi:10.7717/peerj.5527)
Supplement: Table S2 — Gene lists are shown in separate tabs showing FL up-regulated and AB up-regulated genes from separate analysis of microarray datasets of the present study and Xu et al. study (Xu et al., 2012). For each gene, the fold-change and adjusted p-value from Limma analysis is shown together with information on whether it is found significant in the dataset of another study or in meta-analysis, and whether the gene is represented by feature(s) present only in the microarray platform used for that study. [file peerj-06-5527-s007.xlsx]

## Sheet: FL up-regulated (present study)
Gene symbol	Description	Fold change	Adjusted p-value	significant in meta-analysis	significant in Xu et al. reanalysis	significant in Xu et al. publication	found only in this microarray platform
ABAT	4-aminobutyrate aminotransferase	1.71451	0.00192738	yes	yes	yes	no
ABCE1	ATP binding cassette subfamily E member 1	2.1449	0.0127457	yes	no	no	no
ABCG2	ATP binding cassette subfamily G member 2 (Junior blood group)	1.72551	0.0247004	yes	no	yes	no
ACLY	ATP citrate lyase	1.93221	0.00374274	yes	no	no	no
ACN9	ACN9 homolog (S. cerevisiae)	1.67928	0.00808131	yes	no	yes	no
ACO2	aconitase 2	1.68671	0.00192738	yes	no	yes	no
ACOT9	acyl-CoA thioesterase 9	1.84518	0.0110889	yes	yes	yes	no
ACSM3	acyl-CoA synthetase medium chain family member 3	2.059	0.0253539	yes	no	no	no
ACTR2	ARP2 actin related protein 2 homolog	1.87462	0.0142558	yes	no	no	no
ACTR6	ARP6 actin related protein 6 homolog	1.77956	0.00488109	yes	no	no	no
ADCY7	adenylate cyclase 7	1.6972	0.0057094	yes	no	yes	no
ADD3	adducin 3	2.35607	0.00208777	yes	no	no	no
AGPAT5	1-acylglycerol-3-phosphate O-acyltransferase 5	1.74671	0.0188781	yes	no	no	no
AHCY	adenosylhomocysteinase	1.67132	0.0168432	yes	no	yes	no
AIF1	allograft inflammatory factor 1	3.35642	0.00365702	yes	yes	no	no
AIF1	allograft inflammatory factor 1	3.06364	0.00455099	yes	yes	no	no
AIF1	allograft inflammatory factor 1	2.73205	0.00570064	yes	yes	no	no
AIF1	allograft inflammatory factor 1	2.73205	0.00570064	yes	yes	no	no
AIF1	allograft inflammatory factor 1	2.73205	0.00570064	yes	yes	no	no
AIF1	allograft inflammatory factor 1	2.73205	0.00570064	yes	yes	no	no
AKIRIN1	akirin 1	1.76491	0.0116256	yes	no	yes	no
ALDH1B1	aldehyde dehydrogenase 1 family member B1	1.7556	0.0115432	yes	no	yes	no
ALDOA	aldolase, fructose-bisphosphate A	1.55292	0.0218915	yes	no	yes	no
ALG1	ALG1, chitobiosyldiphosphodolichol beta-mannosyltransferase	1.88821	0.00828967	yes	yes	no	no
ALG8	ALG8, alpha-1,3-glucosyltransferase	1.70656	0.0340332	yes	no	yes	no
ANXA5	annexin A5	2.82175	0.0109891	yes	no	no	no
APOA1BP	apolipoprotein A-I binding protein	1.77143	0.00793102	yes	no	no	no
APOBEC3C	apolipoprotein B mRNA editing enzyme catalytic subunit 3C	2.24951	0.0105961	yes	no	yes	no
APOOL	apolipoprotein O like	1.55757	0.00293658	yes	yes	no	no
APP	amyloid beta precursor protein	1.98258	0.0165292	yes	no	no	no
APPL1	adaptor protein, phosphotyrosine interacting with PH domain and leucine zipper 1	2.17446	0.00170727	yes	yes	yes	no
ARCN1	archain 1	2.0184	0.0017951	yes	no	no	no
ARHGAP18	Rho GTPase activating protein 18	1.87251	0.0128109	yes	no	yes	no
ARHGDIB	Rho GDP dissociation inhibitor beta	1.91467	0.0160766	yes	no	yes	no
ARID3A	AT-rich interaction domain 3A	1.90947	0.00107369	yes	no	yes	no
ASUN	asunder spermatogenesis regulator	2.03629	0.00829239	yes	no	no	no
ATIC	5-aminoimidazole-4-carboxamide ribonucleotide formyltransferase/IMP cyclohydrolase	2.21318	0.00608555	yes	no	no	no
ATP11A	ATPase phospholipid transporting 11A	1.6081	0.0082076	yes	no	no	no
ATP1B1	ATPase Na+/K+ transporting subunit beta 1	1.84862	0.00502805	yes	no	no	no
ATP2A2	ATPase sarcoplasmic/endoplasmic reticulum Ca2+ transporting 2	1.91024	0.00325463	yes	no	no	no
ATP5G1	ATP synthase, H+ transporting, mitochondrial Fo complex subunit C1 (subunit 9)	1.6059	0.046643	yes	no	yes	no
ATP8B2	ATPase phospholipid transporting 8B2	1.59573	0.00325937	yes	no	yes	no
ATR	ATR serine/threonine kinase	1.67548	0.0235806	yes	no	no	no
ATXN10	ataxin 10	1.68792	0.00946384	yes	no	no	no
BAG3	BCL2 associated athanogene 3	1.68612	0.0232682	yes	yes	yes	no
BCAT1	branched chain amino acid transaminase 1	4.09314	1e-05	yes	no	yes	no
BCCIP	BRCA2 and CDKN1A interacting protein	1.70222	0.0310274	yes	no	no	no
BCKDHB	branched chain keto acid dehydrogenase E1 subunit beta	1.57167	0.010454	yes	no	yes	no
BMS1	BMS1, ribosome biogenesis factor	2.14595	0.00628086	yes	no	no	no
BRWD3	bromodomain and WD repeat domain containing 3	1.91702	0.0209297	yes	no	no	no
C14orf2	chromosome 14 open reading frame 2	1.64177	0.003579	yes	yes	yes	no
C15orf41	chromosome 15 open reading frame 41	1.84377	0.0273079	yes	no	no	no
C17orf99	chromosome 17 open reading frame 99	1.8181	0.00300856	yes	no	yes	no
C19orf10	chromosome 19 open reading frame 10	1.74989	0.00985778	yes	no	no	no
C1QBP	complement C1q binding protein	2.34478	0.00240374	yes	no	yes	no
C2orf47	chromosome 2 open reading frame 47	1.78757	0.00469187	yes	no	yes	no
C6orf211	chromosome 6 open reading frame 211	2.13638	0.00240374	yes	yes	yes	no
CANX	calnexin	1.70154	0.0144171	yes	no	no	no
CBL	Cbl proto-oncogene	1.85469	0.0102465	yes	no	no	no
CCDC43	coiled-coil domain containing 43	1.90399	0.00241262	yes	no	no	no
CCDC50	coiled-coil domain containing 50	3.04008	1.76e-05	yes	yes	yes	no
CCDC68	coiled-coil domain containing 68	3.99764	0.000692673	yes	no	no	no
CCL2	C-C motif chemokine ligand 2	7.59407	0.0027825	yes	no	no	no
CCNB1IP1	cyclin B1 interacting protein 1	1.61331	0.00829239	yes	no	yes	no
CCNJ	cyclin J	2.51722	0.0035808	yes	no	yes	no
CCR7	C-C motif chemokine receptor 7	2.21132	0.000507546	yes	no	yes	no
CCT3	chaperonin containing TCP1 subunit 3	1.67453	0.012101	yes	no	yes	no
CCT7	chaperonin containing TCP1 subunit 7	1.55962	0.0119047	yes	no	yes	no
CCT8	chaperonin containing TCP1 subunit 8	1.63899	0.0121859	yes	no	yes	no
CD109	CD109 molecule	1.77407	0.0221315	yes	no	yes	no
CD14	CD14 molecule	3.47966	0.0034812	yes	no	no	no
CD68	CD68 molecule	2.96827	0.00762531	yes	no	no	no
CDC123	cell division cycle 123	1.82721	0.00654458	yes	no	no	no
CDCA7	cell division cycle associated 7	2.33305	0.0275568	yes	yes	yes	no
CENPV	centromere protein V	2.01571	0.0110714	yes	no	yes	no
CHCHD1	coiled-coil-helix-coiled-coil-helix domain containing 1	1.70808	0.00174058	yes	no	yes	no
CHD4	chromodomain helicase DNA binding protein 4	1.89944	0.00281304	yes	no	no	no
CHD7	chromodomain helicase DNA binding protein 7	3.67746	0.000114124	yes	no	yes	no
CIRH1A	cirrhosis autosomal recessive 1A (cirhin)	2.10091	0.00537472	yes	no	no	no
CITED2	Cbp/p300 interacting transactivator with Glu/Asp rich carboxy-terminal domain 2	1.84791	0.00200524	yes	no	yes	no
CLEC7A	C-type lectin domain containing 7A	2.23112	0.011713	yes	no	no	no
CLUH	clustered mitochondria homolog	1.68827	0.0340767	yes	no	no	no
CNRIP1	cannabinoid receptor interacting protein 1	1.77652	0.015981	yes	no	no	no
COL4A5	collagen type IV alpha 5 chain	1.50028	0.00456052	yes	yes	yes	no
CORO1C	coronin 1C	1.66958	0.00861695	yes	no	yes	no
COX18	COX18, cytochrome c oxidase assembly factor	1.69	0.0027825	yes	no	no	no
COX6A1	cytochrome c oxidase subunit 6A1	1.81596	0.0013956	yes	no	yes	no
CPED1	cadherin like and PC-esterase domain containing 1	2.74318	0.00248338	yes	yes	no	no
CPT2	carnitine palmitoyltransferase 2	2.3477	0.000258402	yes	no	yes	no
CTH	cystathionine gamma-lyase	2.47987	0.0125114	yes	no	yes	no
CTSC	cathepsin C	1.84912	0.0234501	yes	no	yes	no
CTSG	cathepsin G	1.65077	0.00767741	yes	no	no	no
CTSS	cathepsin S	2.74506	0.0216252	yes	no	no	no
CYBB	cytochrome b-245 beta chain	3.26371	0.00690135	yes	no	no	no
DAD1	defender against cell death 1	1.56551	0.00939148	yes	yes	yes	no
DANCR	differentiation antagonizing non-protein coding RNA	1.97712	0.00328391	yes	yes	no	no
DARS	aspartyl-tRNA synthetase	2.22546	0.00392997	yes	no	no	no
DDX10	DEAD-box helicase 10	2.14446	0.00454896	yes	no	no	no
DDX18	DEAD-box helicase 18	1.86644	0.00955961	yes	no	no	no
DDX19B	DEAD-box helicase 19B	2.80951	0.000344067	yes	no	no	no
DDX21	DExD-box helicase 21	2.41925	0.0013359	yes	no	no	no
DENND5A	DENN domain containing 5A	2.19748	0.0013359	yes	yes	yes	no
DERL1	derlin 1	1.67194	0.00206566	yes	no	no	no
DHPS	deoxyhypusine synthase	1.79708	0.00238874	yes	no	no	no
DHRS11	dehydrogenase/reductase 11	1.75158	0.00486049	yes	no	yes	no
DHX36	DEAH-box helicase 36	1.84476	0.0491332	yes	no	no	no
DIAPH2	diaphanous related formin 2	2.23602	0.00365702	yes	no	no	no
DICER1	dicer 1, ribonuclease III	1.73184	0.00797938	yes	no	no	no
DIMT1	DIM1 dimethyladenosine transferase 1 homolog	2.08784	0.00142609	yes	no	no	no
DIS3	DIS3 homolog, exosome endoribonuclease and 3'-5' exoribonuclease	1.84571	0.00306389	yes	no	no	no
DLAT	dihydrolipoamide S-acetyltransferase	2.26457	0.00498702	yes	no	yes	no
DMXL2	Dmx like 2	1.8894	0.00454896	yes	no	yes	no
DNAJA2	DnaJ heat shock protein family (Hsp40) member A2	1.91188	0.000575138	yes	no	no	no
DNMBP	dynamin binding protein	1.52806	0.0151811	yes	yes	yes	no
DPP3	dipeptidyl peptidase 3	1.70315	0.00425651	yes	yes	no	no
DZIP3	DAZ interacting zinc finger protein 3	2.43129	0.0163181	yes	no	yes	no
E2F3	E2F transcription factor 3	1.6249	0.00769459	yes	yes	yes	no
EBNA1BP2	EBNA1 binding protein 2	1.79372	0.00311035	yes	no	yes	no
ECHDC1	ethylmalonyl-CoA decarboxylase 1	1.59396	0.017975	yes	no	no	no
EFTUD2	elongation factor Tu GTP binding domain containing 2	2.0622	0.00499861	yes	no	no	no
EI24	EI24, autophagy associated transmembrane protein	1.56463	0.00638978	yes	no	yes	no
EIF1AX	eukaryotic translation initiation factor 1A, X-linked	1.76423	0.00987783	yes	no	no	no
EIF2B3	eukaryotic translation initiation factor 2B subunit gamma	1.67249	0.0382897	yes	no	no	no
EIF2S3	eukaryotic translation initiation factor 2 subunit gamma	1.55096	0.0346407	yes	yes	no	no
EIF3G	eukaryotic translation initiation factor 3 subunit G	1.83831	0.00362073	yes	no	no	no
EIF3I	eukaryotic translation initiation factor 3 subunit I	1.96517	0.00349229	yes	no	no	no
EIF3M	eukaryotic translation initiation factor 3 subunit M	1.86387	0.000692673	yes	no	no	no
ELF1	E74 like ETS transcription factor 1	1.75186	0.00462269	yes	no	no	no
EMC1	ER membrane protein complex subunit 1	1.71642	0.00665246	yes	no	no	no
ENO1	enolase 1	1.94134	0.00185903	yes	yes	yes	no
ENTPD7	ectonucleoside triphosphate diphosphohydrolase 7	1.63416	0.00640521	yes	no	no	no
EPB41L5	erythrocyte membrane protein band 4.1 like 5	1.75052	0.0396877	yes	yes	no	no
ERAL1	Era like 12S mitochondrial rRNA chaperone 1	1.61806	0.0289059	yes	no	yes	no
EXOSC3	exosome component 3	1.58028	0.0264543	yes	yes	yes	no
FAH	fumarylacetoacetate hydrolase	1.64008	0.0277667	yes	yes	yes	no
FAM102B	family with sequence similarity 102 member B	1.75189	0.0165811	yes	no	no	no
FAM103A1	family with sequence similarity 103 member A1	1.95942	0.00474601	yes	no	no	no
FAM105A	family with sequence similarity 105 member A	2.29443	0.0193325	yes	no	no	no
FAM117B	family with sequence similarity 117 member B	2.19718	0.0019363	yes	no	no	no
FAM175A	family with sequence similarity 175 member A	2.65729	0.0113522	yes	no	no	no
FAM210A	family with sequence similarity 210 member A	1.50526	0.0150498	yes	no	no	no
FAM35A	family with sequence similarity 35 member A	1.64475	0.0496668	yes	no	no	no
FAM49B	family with sequence similarity 49 member B	1.73718	0.00682798	yes	no	no	no
FAM83A	family with sequence similarity 83 member A	2.22579	0.00517281	yes	no	yes	no
FAM98A	family with sequence similarity 98 member A	1.9145	0.00202639	yes	no	no	no
FAR2	fatty acyl-CoA reductase 2	1.73705	0.00782821	yes	yes	yes	no
FBL	fibrillarin	2.22222	0.000629088	yes	no	no	no
FBN1	fibrillin 1	1.50001	0.006812	yes	no	yes	no
FH	fumarate hydratase	1.84125	0.00553902	yes	no	yes	no
FOCAD	focadhesin	1.83461	0.00225118	yes	no	no	no
FUCA2	alpha-L-fucosidase 2	1.55975	0.0152299	yes	no	yes	no
FZD3	frizzled class receptor 3	2.27682	0.00242466	yes	no	yes	no
GATA5	GATA binding protein 5	1.56842	0.0187183	yes	yes	yes	no
GATC	glutamyl-tRNA amidotransferase subunit C	1.57917	0.00170409	yes	yes	no	no
GBE1	1,4-alpha-glucan branching enzyme 1	1.52115	0.0241884	yes	no	yes	no
GEMIN5	gem nuclear organelle associated protein 5	1.7062	0.0102627	yes	no	no	no
GEMIN7	gem nuclear organelle associated protein 7	1.58758	0.00403361	yes	yes	no	no
GFM1	G elongation factor mitochondrial 1	1.99177	0.0108137	yes	no	no	no
GNL3	G protein nucleolar 3	2.23801	0.00697987	yes	yes	yes	no
GNPNAT1	glucosamine-phosphate N-acetyltransferase 1	2.02715	0.0306448	yes	no	yes	no
GOPC	golgi associated PDZ and coiled-coil motif containing	2.19265	0.00592168	yes	no	no	no
GOT2	glutamic-oxaloacetic transaminase 2	2.13373	0.00155527	yes	no	yes	no
GPATCH4	G-patch domain containing 4	1.74751	0.00445984	yes	yes	yes	no
GPHN	gephyrin	1.74141	0.00857606	yes	no	yes	no
GPI	glucose-6-phosphate isomerase	3.92864	0.00328391	yes	no	yes	no
GPNMB	glycoprotein nmb	2.64848	0.0037105	yes	yes	yes	no
GRB2	growth factor receptor bound protein 2	1.90469	0.00214126	yes	no	no	no
GRPEL1	GrpE like 1, mitochondrial	1.63069	0.00582434	yes	no	yes	no
GRWD1	glutamate rich WD repeat containing 1	1.63862	0.00463068	yes	no	no	no
GSR	glutathione-disulfide reductase	2.15115	0.00177315	yes	no	no	no
GSTO1	glutathione S-transferase omega 1	1.53382	0.014747	yes	yes	yes	no
GSTP1	glutathione S-transferase pi 1	1.6543	0.00637593	yes	yes	yes	no
GTF3A	general transcription factor IIIA	1.9229	0.00296696	yes	no	yes	no
GTPBP4	GTP binding protein 4	1.97212	0.0180766	yes	no	no	no
GTPBP8	GTP binding protein 8 (putative)	1.77929	0.0168455	yes	no	yes	no
GUF1	GUF1 homolog, GTPase	2.29511	0.0263217	yes	no	no	no
GYG1	glycogenin 1	1.73769	0.017975	yes	yes	yes	no
HBE1	hemoglobin subunit epsilon 1	13.8634	3.18e-05	yes	yes	yes	no
HBG1	hemoglobin subunit gamma 1	2.89392	0.0062923	yes	yes	yes	no
HBZ	hemoglobin subunit zeta	66.0569	5.26e-06	yes	yes	yes	no
HDDC2	HD domain containing 2	2.69057	0.000721761	yes	yes	yes	no
HDHD2	haloacid dehalogenase like hydrolase domain containing 2	2.15898	0.000721761	yes	no	no	no
HEATR1	HEAT repeat containing 1	1.76142	0.0136538	yes	no	no	no
HEY2	hes related family bHLH transcription factor with YRPW motif 2	2.74854	0.00108696	yes	no	yes	no
HIGD2A	HIG1 hypoxia inducible domain family member 2A	1.85381	0.000721761	yes	no	yes	no
HMGA1	high mobility group AT-hook 1	2.35442	0.000555668	yes	no	yes	no
HMGCS1	3-hydroxy-3-methylglutaryl-CoA synthase 1	1.83175	0.0155205	yes	no	no	no
HMGN3	high mobility group nucleosomal binding domain 3	1.57482	0.0355239	yes	no	yes	no
HNRNPDL	heterogeneous nuclear ribonucleoprotein D like	1.70029	0.0108137	yes	no	no	no
HRSP12	heat-responsive protein 12	1.9733	0.00558967	yes	no	yes	no
HS2ST1	heparan sulfate 2-O-sulfotransferase 1	1.77594	0.017975	yes	no	no	no
HSD17B7	hydroxysteroid 17-beta dehydrogenase 7	2.051	0.000831829	yes	no	no	no
HSP90AB1	heat shock protein 90 alpha family class B member 1	1.72313	0.00471774	yes	no	yes	no
HSP90B1	heat shock protein 90 beta family member 1	1.59539	0.0115897	yes	yes	yes	no
HSPA4	heat shock protein family A (Hsp70) member 4	1.81523	0.0174399	yes	no	no	no
HSPA4L	heat shock protein family A (Hsp70) member 4 like	1.87624	0.0216227	yes	yes	yes	no
IARS2	isoleucyl-tRNA synthetase 2, mitochondrial	2.06023	0.00575228	yes	no	no	no
ICAM4	intercellular adhesion molecule 4 (Landsteiner-Wiener blood group)	2.68073	0.000150001	yes	no	yes	no
ICT1	immature colon carcinoma transcript 1	2.15151	0.00387891	yes	no	yes	no
IGF2BP1	insulin like growth factor 2 mRNA binding protein 1	4.16538	0.000203443	yes	yes	yes	no
IGF2BP3	insulin like growth factor 2 mRNA binding protein 3	4.50244	3.98e-06	yes	yes	yes	no
IMPACT	impact RWD domain protein	2.64471	0.00205242	yes	no	no	no
IMPDH2	inosine monophosphate dehydrogenase 2	1.9558	0.0123071	yes	no	no	no
INTS9	integrator complex subunit 9	1.88702	0.0056554	yes	no	no	no
INVS	inversin	1.68395	0.00665246	yes	no	yes	no
IPO5	importin 5	1.71352	0.006812	yes	no	no	no
IQGAP2	IQ motif containing GTPase activating protein 2	2.55344	0.00150493	yes	no	yes	no
ITGA5	integrin subunit alpha 5	1.97654	0.000222695	yes	no	no	no
ITGAV	integrin subunit alpha V	1.74472	0.00322989	yes	no	no	no
ITM2A	integral membrane protein 2A	1.76892	0.00157599	yes	yes	yes	no
KBTBD8	kelch repeat and BTB domain containing 8	2.05762	0.00240374	yes	yes	yes	no
KCNE3	potassium voltage-gated channel subfamily E regulatory subunit 3	1.72113	0.0162359	yes	no	yes	no
KDELC1	KDEL motif containing 1	1.73917	0.0297452	yes	no	no	no
KIAA0020	NA	1.78882	0.00637982	yes	no	no	no
KNOP1	lysine rich nucleolar protein 1	1.84263	0.00430938	yes	no	no	no
KPNB1	karyopherin subunit beta 1	2.22328	0.00215435	yes	no	yes	no
KRT13	keratin 13	1.79711	0.0238587	yes	yes	yes	no
KSR1	kinase suppressor of ras 1	1.71818	0.00684177	yes	yes	yes	no
LAPTM4B	lysosomal protein transmembrane 4 beta	2.41959	0.0072852	yes	yes	yes	no
LAPTM5	lysosomal protein transmembrane 5	2.16197	0.0320608	yes	no	yes	no
LCP1	lymphocyte cytosolic protein 1	3.21216	0.00167302	yes	yes	yes	no
LDHA	lactate dehydrogenase A	2.31031	0.0148395	yes	no	no	no
LDHB	lactate dehydrogenase B	1.86761	0.0138189	yes	no	no	no
LIN28B	lin-28 homolog B	4.74735	6.96e-06	yes	yes	yes	no
LINC00467	long intergenic non-protein coding RNA 467	1.63238	0.00608555	yes	yes	no	no
LINC00657	long intergenic non-protein coding RNA 657	1.8397	0.00511841	yes	no	no	no
LMAN1	lectin, mannose binding 1	2.61245	0.00223034	yes	no	no	no
LOC90784	uncharacterized LOC90784	1.61651	0.0226762	yes	yes	yes	no
LRPPRC	leucine rich pentatricopeptide repeat containing	2.25808	0.0059256	yes	no	no	no
LRRC34	leucine rich repeat containing 34	1.70171	0.0111979	yes	no	no	no
LRRC47	leucine rich repeat containing 47	1.9284	0.00144262	yes	no	no	no
LRRC59	leucine rich repeat containing 59	2.0601	0.00502805	yes	yes	no	no
LRRC8D	leucine rich repeat containing 8 VRAC subunit D	2.4217	0.00153275	yes	no	yes	no
LTV1	LTV1 ribosome biogenesis factor	2.06323	0.0185868	yes	no	no	no
LYAR	Ly1 antibody reactive	1.90244	0.0213841	yes	no	yes	no
LYN	LYN proto-oncogene, Src family tyrosine kinase	2.90837	0.00172675	yes	yes	yes	no
LYPLA1	lysophospholipase I	1.6383	0.00767741	yes	no	yes	no
LYZ	lysozyme	4.10011	0.0358018	yes	no	no	no
MAGEF1	MAGE family member F1	1.54825	0.0289926	yes	no	yes	no
MAK16	MAK16 homolog	2.07051	0.0048751	yes	no	no	no
MANSC1	MANSC domain containing 1	2.03282	0.00181934	yes	no	yes	no
MAPKAPK3	mitogen-activated protein kinase-activated protein kinase 3	2.18709	0.00176576	yes	yes	yes	no
MARCH3	membrane associated ring-CH-type finger 3	1.59499	0.0405612	yes	no	yes	no
MAX	MYC associated factor X	1.50001	0.00996871	yes	no	no	no
MBTPS1	membrane bound transcription factor peptidase, site 1	2.02685	0.00277991	yes	no	no	no
MBTPS2	membrane bound transcription factor peptidase, site 2	2.20572	0.00503067	yes	yes	yes	no
MCMBP	minichromosome maintenance complex binding protein	1.57196	0.014781	yes	no	no	no
MDH2	malate dehydrogenase 2	2.09067	0.00503067	yes	no	yes	no
ME2	malic enzyme 2	1.9244	0.022853	yes	no	no	no
METAP1	methionyl aminopeptidase 1	1.89153	0.00843988	yes	no	yes	no
MGST1	microsomal glutathione S-transferase 1	2.65767	0.000222695	yes	yes	yes	no
MIPEP	mitochondrial intermediate peptidase	1.79966	0.00831861	yes	yes	yes	no
MLLT3	MLLT3, super elongation complex subunit	2.04131	0.00155527	yes	no	yes	no
MMP14	matrix metallopeptidase 14	1.85691	0.00663941	yes	no	no	no
MMP9	matrix metallopeptidase 9	3.33095	0.00523595	yes	no	no	no
MNDA	myeloid cell nuclear differentiation antigen	1.92268	0.0403048	yes	no	no	no
MNS1	meiosis specific nuclear structural 1	1.92804	0.017975	yes	no	no	no
MPEG1	macrophage expressed 1	3.2179	0.00427012	yes	no	no	no
MPI	mannose phosphate isomerase	1.61062	0.00662974	yes	no	yes	no
MPO	myeloperoxidase	5.09695	0.000831829	yes	no	no	no
MRM1	mitochondrial rRNA methyltransferase 1	1.7161	0.00280496	yes	no	no	no
MRPL11	mitochondrial ribosomal protein L11	1.66466	0.00698766	yes	no	no	no
MRPL15	mitochondrial ribosomal protein L15	2.00863	0.00731096	yes	no	yes	no
MRPL16	mitochondrial ribosomal protein L16	1.70048	0.00829239	yes	no	no	no
MRPL2	mitochondrial ribosomal protein L2	1.77857	0.00684177	yes	no	no	no
MRPL35	mitochondrial ribosomal protein L35	1.87109	0.00684177	yes	no	no	no
MRPL40	mitochondrial ribosomal protein L40	1.60614	0.0163308	yes	no	no	no
MRPS15	mitochondrial ribosomal protein S15	1.80972	0.00701229	yes	no	yes	no
MRPS23	mitochondrial ribosomal protein S23	1.74785	0.00503067	yes	no	yes	no
MRPS27	mitochondrial ribosomal protein S27	1.68976	0.00435686	yes	no	no	no
MRPS28	mitochondrial ribosomal protein S28	1.9912	0.00280164	yes	yes	yes	no
MRPS35	mitochondrial ribosomal protein S35	1.81756	0.00834212	yes	no	no	no
MRPS7	mitochondrial ribosomal protein S7	1.92109	0.000464664	yes	no	yes	no
MRTO4	MRT4 homolog, ribosome maturation factor	1.83537	0.0155911	yes	yes	yes	no
MSN	moesin	2.10814	0.015958	yes	no	yes	no
MST4	serine/threonine protein kinase MST4	1.69468	0.00677165	yes	no	yes	no
MT1X	metallothionein 1X	2.37084	0.0334456	yes	no	yes	no
MTHFD1	methylenetetrahydrofolate dehydrogenase, cyclohydrolase and formyltetrahydrofolate synthetase 1	1.77432	0.0136424	yes	no	no	no
MTR	5-methyltetrahydrofolate-homocysteine methyltransferase	1.6773	0.00876313	yes	no	no	no
MYC	MYC proto-oncogene, bHLH transcription factor	2.10982	0.00628086	yes	no	yes	no
NAA15	N(alpha)-acetyltransferase 15, NatA auxiliary subunit	1.97324	0.0216227	yes	no	no	no
NAIP	NLR family apoptosis inhibitory protein	1.87006	0.0174648	yes	no	no	no
NAMPT	nicotinamide phosphoribosyltransferase	1.92974	0.0277249	yes	yes	yes	no
NAT10	N-acetyltransferase 10	2.15394	0.0101873	yes	no	no	no
NCKAP1	NCK associated protein 1	2.95401	0.0034951	yes	no	no	no
NCL	nucleolin	1.60634	0.0168496	yes	no	yes	no
NDUFA9	NADH:ubiquinone oxidoreductase subunit A9	1.80431	0.00486911	yes	no	no	no
NDUFAF1	NADH:ubiquinone oxidoreductase complex assembly factor 1	1.71168	0.0299896	yes	no	no	no
NETO2	neuropilin and tolloid like 2	9.5261	1.1e-06	yes	no	no	no
NME1-NME2	NME1-NME2 readthrough	1.6296	0.0304348	yes	no	yes	no
NOB1	NIN1/PSMD8 binding protein 1 homolog	2.51616	0.00175414	yes	no	no	no
NOC3L	NOC3 like DNA replication regulator	1.61096	0.0358018	yes	no	yes	no
NOL10	nucleolar protein 10	1.80095	0.00502805	yes	no	no	no
NOL7	nucleolar protein 7	1.7491	0.00839762	yes	no	yes	no
NOLC1	nucleolar and coiled-body phosphoprotein 1	2.51627	0.00616564	yes	no	no	no
NOP14	NOP14 nucleolar protein	1.99105	0.00457777	yes	no	no	no
NOP16	NOP16 nucleolar protein	1.90957	0.0147082	yes	yes	yes	no
NOP2	NOP2 nucleolar protein	1.77883	0.0104927	yes	no	no	no
NR2F6	nuclear receptor subfamily 2 group F member 6	1.51855	0.019624	yes	yes	yes	no
NSMAF	neutral sphingomyelinase activation associated factor	1.57209	0.0343417	yes	no	yes	no
NSUN2	NOP2/Sun RNA methyltransferase family member 2	2.00235	0.00328391	yes	no	no	no
NT5C2	5'-nucleotidase, cytosolic II	2.03502	0.00223034	yes	no	no	no
NT5DC2	5'-nucleotidase domain containing 2	1.67946	0.0025027	yes	yes	yes	no
NUFIP1	NUFIP1, FMR1 interacting protein 1	2.24999	0.00504601	yes	no	no	no
NUS1	NUS1 dehydrodolichyl diphosphate synthase subunit	1.91443	0.0089746	yes	yes	no	no
OBSCN	obscurin, cytoskeletal calmodulin and titin-interacting RhoGEF	1.9134	0.0172863	yes	no	no	no
OGFOD1	2-oxoglutarate and iron dependent oxygenase domain containing 1	1.92325	0.0119047	yes	no	yes	no
OLR1	oxidized low density lipoprotein receptor 1	2.75349	0.0180498	yes	no	no	no
OXA1L	OXA1L, mitochondrial inner membrane protein	1.66141	0.00845884	yes	no	yes	no
PAICS	phosphoribosylaminoimidazole carboxylase and phosphoribosylaminoimidazolesuccinocarboxamide synthase	1.7795	0.0300847	yes	no	yes	no
PARK7	Parkinsonism associated deglycase	1.6511	0.013059	yes	no	no	no
PCGF5	polycomb group ring finger 5	1.79223	0.0104181	yes	no	no	no
PDCD11	programmed cell death 11	1.96616	0.00275599	yes	no	no	no
PDCD4	programmed cell death 4	1.62231	0.0393149	yes	no	yes	no
PDCD5	programmed cell death 5	1.92411	0.00193872	yes	no	no	no
PDE3B	phosphodiesterase 3B	2.01407	0.00473636	yes	no	no	no
PDK1	pyruvate dehydrogenase kinase 1	1.63366	0.0124553	yes	no	yes	no
PEBP1	phosphatidylethanolamine binding protein 1	1.76463	0.0184467	yes	no	yes	no
PES1	pescadillo ribosomal biogenesis factor 1	1.64446	0.0183674	yes	no	yes	no
PFAS	phosphoribosylformylglycinamidine synthase	1.8187	0.00762463	yes	no	no	no
PFN1	profilin 1	1.73297	0.00906091	yes	yes	yes	no
PGGT1B	protein geranylgeranyltransferase type I subunit beta	1.63156	0.0303761	yes	no	no	no
PGK1	phosphoglycerate kinase 1	2.09555	0.00220976	yes	no	yes	no
PGRMC1	progesterone receptor membrane component 1	1.52915	0.024241	yes	no	yes	no
PHB	prohibitin	1.55533	0.0164619	yes	yes	yes	no
PHGDH	phosphoglycerate dehydrogenase	2.1989	0.00253042	yes	no	no	no
PHOSPHO1	phosphoethanolamine/phosphocholine phosphatase	2.18729	0.00633335	yes	no	yes	no
PIK3R1	phosphoinositide-3-kinase regulatory subunit 1	2.41131	0.00180554	yes	yes	yes	no
PKLR	pyruvate kinase L/R	1.90437	0.00298718	yes	no	no	no
PKM	pyruvate kinase M1/2	1.6485	0.016102	yes	yes	no	no
PLA2G7	phospholipase A2 group VII	4.91128	0.00825954	yes	no	no	no
PLAG1	PLAG1 zinc finger	2.38779	0.00354966	yes	no	yes	no
PLAGL1	PLAG1 like zinc finger 1	1.55923	0.00883174	yes	no	yes	no
PLD1	phospholipase D1	1.58856	0.00767741	yes	no	yes	no
PLXDC2	plexin domain containing 2	2.7221	0.0101505	yes	no	no	no
PM20D2	peptidase M20 domain containing 2	2.98595	0.00474601	yes	no	no	no
PMPCA	peptidase, mitochondrial processing alpha subunit	1.54956	0.0127931	yes	no	yes	no
PNO1	partner of NOB1 homolog	2.05385	0.00225866	yes	no	no	no
PNPT1	polyribonucleotide nucleotidyltransferase 1	1.99503	0.0106088	yes	no	no	no
POLR1B	RNA polymerase I subunit B	1.64631	0.00673118	yes	no	no	no
POLR3B	RNA polymerase III subunit B	1.76683	0.00584316	yes	no	no	no
PPA1	pyrophosphatase (inorganic) 1	2.12126	0.00610677	yes	no	no	no
PPAT	phosphoribosyl pyrophosphate amidotransferase	2.18943	0.00193872	yes	yes	yes	no
PPIB	peptidylprolyl isomerase B	1.59883	0.017178	yes	yes	yes	no
PPIF	peptidylprolyl isomerase F	1.6933	0.0175186	yes	no	no	no
PPIL1	peptidylprolyl isomerase like 1	1.92013	0.0174158	yes	no	no	no
PRDX1	peroxiredoxin 1	1.95363	0.00379447	yes	yes	yes	no
PRDX5	peroxiredoxin 5	1.56607	0.0127611	yes	no	no	no
PREP	prolyl endopeptidase	1.65125	0.0125642	yes	no	no	no
PRKAR2A	protein kinase cAMP-dependent type II regulatory subunit alpha	2.20964	0.00523199	yes	no	no	no
PRKCA	protein kinase C alpha	1.56678	0.0125352	yes	yes	no	no
PRKD3	protein kinase D3	2.18413	0.000617389	yes	yes	no	no
PRMT5	protein arginine methyltransferase 5	1.97153	0.00681684	yes	yes	yes	no
PROS1	protein S	2.49151	0.000344067	yes	no	yes	no
PRPF19	pre-mRNA processing factor 19	1.75253	0.00975993	yes	no	no	no
PRTN3	proteinase 3	4.30719	0.000344067	yes	no	yes	no
PSMB2	proteasome subunit beta 2	1.75429	0.00170195	yes	no	no	no
PSMC4	proteasome 26S subunit, ATPase 4	1.85281	0.00108696	yes	no	no	no
PSME3	proteasome activator subunit 3	1.85426	0.00232737	yes	no	no	no
PTPLAD1	protein tyrosine phosphatase-like A domain containing 1	1.69376	0.00964226	yes	no	no	no
PTPRJ	protein tyrosine phosphatase, receptor type J	2.33987	0.00119973	yes	no	no	no
PUS7	pseudouridylate synthase 7 (putative)	1.89753	0.0241448	yes	no	yes	no
PWP1	PWP1 homolog, endonuclein	1.71043	0.0143708	yes	no	yes	no
QPRT	quinolinate phosphoribosyltransferase	2.00562	0.00431024	yes	no	no	no
QRSL1	glutaminyl-tRNA synthase (glutamine-hydrolyzing)-like 1	1.94484	0.00486049	yes	no	no	no
RAB31	RAB31, member RAS oncogene family	2.62848	0.0288657	yes	yes	yes	no
RABGGTB	Rab geranylgeranyltransferase beta subunit	1.78815	0.00674876	yes	no	yes	no
RAVER2	ribonucleoprotein, PTB binding 2	3.41242	0.000629979	yes	no	no	no
RBM28	RNA binding motif protein 28	1.71654	0.0127609	yes	no	no	no
RCHY1	ring finger and CHY zinc finger domain containing 1	1.65684	0.00903118	yes	no	no	no
REPS1	RALBP1 associated Eps domain containing 1	1.68488	0.0345596	yes	no	no	no
RHOBTB3	Rho related BTB domain containing 3	1.79303	0.00947796	yes	no	yes	no
RIOK1	RIO kinase 1	1.78942	0.0294347	yes	no	no	no
ROBO1	roundabout guidance receptor 1	1.62157	0.00794644	yes	yes	yes	no
RPAP3	RNA polymerase II associated protein 3	1.97358	0.0300184	yes	no	no	no
RPN2	ribophorin II	1.8427	0.014747	yes	no	no	no
RPS23	ribosomal protein S23	1.53692	0.0113683	yes	yes	yes	no
RRP1B	ribosomal RNA processing 1B	2.00201	0.00349965	yes	yes	no	no
RRS1	ribosome biogenesis regulator homolog	1.73329	0.00486049	yes	no	no	no
RSL1D1	ribosomal L1 domain containing 1	2.32965	0.00498702	yes	no	no	no
RTCB	RNA 2',3'-cyclic phosphate and 5'-OH ligase	2.02807	0.000626922	yes	no	no	no
RUVBL2	RuvB like AAA ATPase 2	1.67089	0.023346	yes	no	yes	no
S100A8	S100 calcium binding protein A8	2.71691	0.0411211	yes	no	no	no
S100A9	S100 calcium binding protein A9	1.79172	0.0181187	yes	no	no	no
SACS	sacsin molecular chaperone	1.71742	0.0415619	yes	no	no	no
SBNO1	strawberry notch homolog 1	1.59236	0.0197756	yes	no	no	no
SDAD1	SDA1 domain containing 1	2.09313	0.010913	yes	no	no	no
SEC11A	SEC11 homolog A, signal peptidase complex subunit	2.02444	0.00218237	yes	no	no	no
SEH1L	SEH1 like nucleoporin	2.19644	0.00552566	yes	no	no	no
SERPINB1	serpin family B member 1	1.73415	0.00548057	yes	no	no	no
SERPINB6	serpin family B member 6	1.52966	0.013059	yes	yes	yes	no
SERPINF1	serpin family F member 1	2.6805	0.0032424	yes	no	no	no
SERPINI1	serpin family I member 1	2.83556	0.0120387	yes	no	yes	no
SFXN2	sideroflexin 2	1.89582	0.0449377	yes	no	yes	no
SFXN4	sideroflexin 4	1.58336	0.0487331	yes	no	no	no
SIGMAR1	sigma non-opioid intracellular receptor 1	1.71063	0.00640521	yes	no	no	no
SKIL	SKI like proto-oncogene	2.09169	0.023447	yes	no	no	no
SKP2	S-phase kinase associated protein 2	1.66712	0.013714	yes	yes	yes	no
SLC16A1	solute carrier family 16 member 1	1.57328	0.0288306	yes	yes	yes	no
SLC16A9	solute carrier family 16 member 9	2.48899	0.00339338	yes	no	yes	no
SLC25A32	solute carrier family 25 member 32	2.08801	0.00435686	yes	yes	yes	no
SLC25A33	solute carrier family 25 member 33	1.65871	0.0128128	yes	no	yes	no
SLC30A10	solute carrier family 30 member 10	2.15538	0.0170208	yes	no	yes	no
SLC35B4	solute carrier family 35 member B4	1.71179	0.00663941	yes	no	no	no
SLC38A1	solute carrier family 38 member 1	4.0935	0.00229948	yes	yes	yes	no
SLC38A5	solute carrier family 38 member 5	1.92525	0.000492165	yes	no	yes	no
SLC39A6	solute carrier family 39 member 6	1.72438	0.0282941	yes	no	no	no
SLCO4C1	solute carrier organic anion transporter family member 4C1	2.57438	0.0126576	yes	yes	no	no
SLIRP	SRA stem-loop interacting RNA binding protein	1.62989	0.00235321	yes	no	no	no
SMAD6	SMAD family member 6	3.59128	0.000859204	yes	no	no	no
SMARCC1	SWI/SNF related, matrix associated, actin dependent regulator of chromatin subfamily c member 1	1.57373	0.0311022	yes	no	no	no
SMIM13	small integral membrane protein 13	1.82357	0.00155527	yes	yes	no	no
SMYD2	SET and MYND domain containing 2	1.60644	0.0067547	yes	no	yes	no
SNAP23	synaptosome associated protein 23	1.79293	0.0140457	yes	no	no	no
SNHG16	small nucleolar RNA host gene 16	2.57429	0.000697262	yes	no	no	no
SNORD114-3	small nucleolar RNA, C/D box 114-3	3.31502	0.00212121	yes	no	yes	no
SNRPC	small nuclear ribonucleoprotein polypeptide C	1.76373	0.00906	yes	no	no	no
SNRPD1	small nuclear ribonucleoprotein D1 polypeptide	1.89919	0.00403687	yes	no	no	no
SNX5	sorting nexin 5	1.60409	0.00523199	yes	yes	yes	no
SORT1	sortilin 1	1.87888	0.00662948	yes	no	no	no
SP110	SP110 nuclear body protein	1.8758	0.00616974	yes	no	no	no
SPP1	secreted phosphoprotein 1	14.9611	0.00260581	yes	no	no	no
SPTSSA	serine palmitoyltransferase small subunit A	1.79644	0.00479975	yes	yes	no	no
SRM	spermidine synthase	1.83876	0.0268266	yes	no	yes	no
STARD3NL	STARD3 N-terminal like	1.7581	0.00486049	yes	no	no	no
STARD7	StAR related lipid transfer domain containing 7	2.01683	0.00570064	yes	no	no	no
STAT3	signal transducer and activator of transcription 3	2.02655	0.0117612	yes	no	no	no
STK10	serine/threonine kinase 10	1.61354	0.00174772	yes	yes	no	no
STON2	stonin 2	2.171	0.000629979	yes	yes	no	no
SUPV3L1	Suv3 like RNA helicase	1.74368	0.00928327	yes	no	no	no
SYNCRIP	synaptotagmin binding cytoplasmic RNA interacting protein	1.65852	0.033335	yes	yes	no	no
TAF1D	TATA-box binding protein associated factor, RNA polymerase I subunit D	2.25889	0.00989066	yes	no	yes	no
TAF1D	TATA-box binding protein associated factor, RNA polymerase I subunit D	2.0463	0.00365702	yes	no	yes	no
TAF1D	TATA-box binding protein associated factor, RNA polymerase I subunit D	1.97836	0.0135067	yes	no	yes	no
TAF1D	TATA-box binding protein associated factor, RNA polymerase I subunit D	1.87074	0.0325886	yes	no	yes	no
TAF1D	TATA-box binding protein associated factor, RNA polymerase I subunit D	1.68482	0.0478946	yes	no	yes	no
TANC1	tetratricopeptide repeat, ankyrin repeat and coiled-coil containing 1	1.9846	0.017736	yes	no	yes	no
TARP	TCR gamma alternate reading frame protein	2.16339	0.0375477	yes	no	no	no
TARP	TCR gamma alternate reading frame protein	1.78055	0.0385099	yes	no	no	no
TBC1D12	TBC1 domain family member 12	1.59358	0.0385995	yes	yes	yes	no
TBK1	TANK binding kinase 1	1.76588	0.0113882	yes	no	no	no
TEX9	testis expressed 9	2.41929	0.00176617	yes	no	no	no
TFAM	transcription factor A, mitochondrial	1.8338	0.0029373	yes	no	yes	no
TGFBR1	transforming growth factor beta receptor 1	3.18461	0.00223034	yes	yes	yes	no
THBS1	thrombospondin 1	1.87241	0.0195635	yes	no	no	no
THEM4	thioesterase superfamily member 4	1.79142	0.0100741	yes	yes	yes	no
TIMM50	translocase of inner mitochondrial membrane 50	1.8318	0.00274756	yes	no	yes	no
TKT	transketolase	2.31833	0.00169055	yes	no	no	no
TLR8	toll like receptor 8	1.79761	0.00702959	yes	no	no	no
TMED8	transmembrane p24 trafficking protein family member 8	1.77927	0.00379447	yes	no	no	no
TMEM126A	transmembrane protein 126A	1.6866	0.0062376	yes	no	yes	no
TMEM2	transmembrane protein 2	2.40884	0.00205069	yes	no	no	no
TMEM33	transmembrane protein 33	1.96828	0.0130793	yes	no	no	no
TMEM69	transmembrane protein 69	1.84783	0.00112967	yes	no	yes	no
TMEM97	transmembrane protein 97	2.06844	0.00175468	yes	no	no	no
TNPO1	transportin 1	2.07761	0.00798274	yes	no	no	no
TOMM40	translocase of outer mitochondrial membrane 40	1.96787	0.00537472	yes	no	no	no
TOMM5	translocase of outer mitochondrial membrane 5	1.7131	0.00348331	yes	yes	yes	no
TRAP1	TNF receptor associated protein 1	2.61432	0.00559749	yes	no	yes	no
TRAPPC2L	trafficking protein particle complex 2 like	1.62956	0.0265259	yes	no	yes	no
TREML2	triggering receptor expressed on myeloid cells like 2	1.92186	0.0031459	yes	no	yes	no
TRIB2	tribbles pseudokinase 2	1.67275	0.0197259	yes	no	no	no
TRIM44	tripartite motif containing 44	1.75298	0.045653	yes	no	no	no
TRMT1	tRNA methyltransferase 1	1.61287	0.0114393	yes	no	no	no
TRMT6	tRNA methyltransferase 6	1.91484	0.00188906	yes	no	no	no
TRUB2	TruB pseudouridine synthase family member 2	1.65404	0.00829239	yes	no	yes	no
TSPAN3	tetraspanin 3	1.72529	0.00699664	yes	yes	no	no
TSR1	TSR1, ribosome maturation factor	1.8814	0.00940028	yes	no	no	no
TTC27	tetratricopeptide repeat domain 27	1.71164	0.0231483	yes	no	yes	no
TTLL4	tubulin tyrosine ligase like 4	2.09541	0.000721402	yes	no	no	no
TUBB1	tubulin beta 1 class VI	5.0012	0.000138011	yes	yes	yes	no
TUBB6	tubulin beta 6 class V	3.06184	2.22e-05	yes	yes	yes	no
TUBD1	tubulin delta 1	1.80621	0.0102627	yes	no	no	no
TUBGCP2	tubulin gamma complex associated protein 2	1.85421	0.00345596	yes	no	yes	no
TUFM	Tu translation elongation factor, mitochondrial	1.99854	0.00133452	yes	no	no	no
TULP4	tubby like protein 4	2.38463	0.00277991	yes	no	no	no
TWISTNB	TWIST neighbor	1.69298	0.00797607	yes	no	no	no
TXN	thioredoxin	1.55768	0.0111715	yes	no	no	no
TYW3	tRNA-yW synthesizing protein 3 homolog	1.72668	0.00946384	yes	no	no	no
UBA5	ubiquitin like modifier activating enzyme 5	1.77477	0.0199312	yes	no	no	no
UCHL3	ubiquitin C-terminal hydrolase L3	1.80393	0.00897742	yes	no	no	no
UMPS	uridine monophosphate synthetase	1.56601	0.00914096	yes	yes	no	no
USP10	ubiquitin specific peptidase 10	1.8733	0.00301672	yes	no	no	no
USP28	ubiquitin specific peptidase 28	1.60226	0.0220154	yes	no	no	no
UTP11L	UTP11-like U3 small nucleolar ribonucleoprotein (yeast)	1.88268	0.00739523	yes	no	no	no
UTP15	UTP15, small subunit processome component	2.209	0.00435548	yes	no	no	no
UTP20	UTP20, small subunit processome component	2.41784	0.0114321	yes	no	no	no
VCAN	versican	2.87942	0.00825208	yes	no	no	no
VDAC1	voltage dependent anion channel 1	1.76025	0.0167549	yes	no	no	no
VPS33A	VPS33A, CORVET/HOPS core subunit	2.35921	0.00224054	yes	no	yes	no
WARS2	tryptophanyl tRNA synthetase 2, mitochondrial	1.70441	0.00946298	yes	no	no	no
WDR12	WD repeat domain 12	2.00688	0.00684177	yes	no	yes	no
WDR3	WD repeat domain 3	2.2611	0.00328391	yes	no	no	no
WDR36	WD repeat domain 36	2.14772	0.00778411	yes	no	no	no
WDR43	WD repeat domain 43	2.28717	0.00745339	yes	no	yes	no
WDR45B	WD repeat domain 45B	1.5255	0.0217484	yes	no	no	no
XRN2	5'-3' exoribonuclease 2	1.68048	0.00776173	yes	no	no	no
ZBTB10	zinc finger and BTB domain containing 10	1.65395	0.0121859	yes	no	no	no
ZBTB34	zinc finger and BTB domain containing 34	1.54872	0.018751	yes	yes	yes	no
ZCCHC17	zinc finger CCHC-type containing 17	1.79571	0.00649186	yes	yes	yes	no
ZDHHC16	zinc finger DHHC-type containing 16	1.68932	0.00676645	yes	yes	no	no
ZMYM4	zinc finger MYM-type containing 4	1.68438	0.0161298	yes	no	no	no
ZNF195	zinc finger protein 195	1.561	0.0434741	yes	yes	no	no
ZNF322	zinc finger protein 322	2.72494	0.00241262	yes	no	no	no
ZNF322	zinc finger protein 322	1.61079	0.0193325	yes	no	no	no
ZNF330	zinc finger protein 330	1.6881	0.0382806	yes	no	no	no
ZSWIM7	zinc finger SWIM-type containing 7	1.71664	0.0122084	yes	no	no	no
ANAPC13	anaphase promoting complex subunit 13	1.59907	0.00611047	no	no	yes	no
ATP5J2	ATP synthase, H+ transporting, mitochondrial Fo complex, subunit F2	1.50001	0.0230108	no	no	yes	no
ATP5SL	ATP5S-like	1.57551	0.011117	no	no	yes	no
BOLA3	bolA family member 3	1.69535	0.00547474	no	no	yes	no
BYSL	bystin like	1.5153	0.00541306	no	no	yes	no
C19orf70	chromosome 19 open reading frame 70	1.50936	0.0216314	no	no	yes	no
COX7B	cytochrome c oxidase subunit 7B	1.57699	0.00928327	no	no	yes	no
COX7C	cytochrome c oxidase subunit 7C	1.51598	0.0289021	no	no	yes	no
DIAPH1	diaphanous related formin 1	1.50906	0.0193325	no	no	yes	no
DIP2B	disco interacting protein 2 homolog B	1.51829	0.00947796	no	no	yes	no
EIF3C	eukaryotic translation initiation factor 3 subunit C	1.73702	0.018751	no	no	yes	no
EIF3C	eukaryotic translation initiation factor 3 subunit C	1.73454	0.0147838	no	no	yes	no
FBXL12	F-box and leucine-rich repeat protein 12	1.50001	0.037761	no	no	yes	no
MARS2	methionyl-tRNA synthetase 2, mitochondrial	1.50001	0.0103878	no	yes	yes	no
MOSPD3	motile sperm domain containing 3	1.51022	0.0143842	no	no	yes	no
MRPL39	mitochondrial ribosomal protein L39	1.65601	0.0133741	no	no	yes	no
NAF1	nuclear assembly factor 1 ribonucleoprotein	1.54778	0.0121081	no	no	yes	no
NDUFAB1	NADH:ubiquinone oxidoreductase subunit AB1	1.57194	0.0145745	no	no	yes	no
PHB2	prohibitin 2	1.64739	0.0089746	no	no	yes	no
PHF6	PHD finger protein 6	1.5293	0.0414089	no	no	yes	no
PIH1D1	PIH1 domain containing 1	1.52621	0.00362073	no	yes	yes	no
PMAIP1	phorbol-12-myristate-13-acetate-induced protein 1	1.74984	0.000555668	no	no	yes	no
POLR3E	RNA polymerase III subunit E	1.71384	0.00616564	no	no	yes	no
PPIL4	peptidylprolyl isomerase like 4	1.56908	0.026204	no	no	yes	no
PRPSAP2	phosphoribosyl pyrophosphate synthetase associated protein 2	1.53298	0.00408529	no	no	yes	no
PSMB7	proteasome subunit beta 7	1.63291	0.0198186	no	no	yes	no
SLC25A6	solute carrier family 25 member 6	1.75508	0.00280496	no	no	yes	no
SNRPF	small nuclear ribonucleoprotein polypeptide F	1.57677	0.0255406	no	no	yes	no
SYAP1	synapse associated protein 1	1.55908	0.0381523	no	no	yes	no
ZNF518B	zinc finger protein 518B	1.50399	0.0420835	no	no	yes	no
OTTHUMG00000160363	NA	6.08488	7.53e-05	no	no	no	yes
SNORA38B	small nucleolar RNA, H/ACA box 38B	5.26804	0.00852195	no	no	no	yes
METTL7A	methyltransferase like 7A	3.57241	0.00124937	no	no	no	no
SNORD114-28	small nucleolar RNA, C/D box 114-28	3.4215	0.00300111	no	no	no	yes
MT1CP	metallothionein 1C, pseudogene	3.02282	0.0208506	no	no	no	yes
BEX1	brain expressed X-linked 1	2.81912	0.0182985	no	no	no	no
SNORD114-12	small nucleolar RNA, C/D box 114-12	2.74841	0.00188906	no	no	no	yes
IL8	interleukin 8	2.72824	0.0397026	no	no	no	yes
SEL1L3	SEL1L family member 3	2.6447	0.00831861	no	no	no	no
C3	complement C3	2.5264	0.00322211	no	no	no	no
ZNF681	zinc finger protein 681	2.4012	0.00445984	no	no	no	no
PCYT1B	phosphate cytidylyltransferase 1, choline, beta	2.39217	0.0123736	no	no	no	no
SCARNA9L	small Cajal body-specific RNA 9-like	2.36549	0.0182546	no	no	no	yes
ST6GALNAC1	ST6 N-acetylgalactosaminide alpha-2,6-sialyltransferase 1	2.35063	0.00423199	no	no	no	no
C9orf64	chromosome 9 open reading frame 64	2.34933	0.000537027	no	no	no	no
EPB41L4A	erythrocyte membrane protein band 4.1 like 4A	2.31326	0.0373082	no	no	no	no
FUCA1	alpha-L-fucosidase 1	2.31038	0.0181882	no	no	no	no
HLTF	helicase like transcription factor	2.21698	0.00584316	no	no	no	no
THRA	thyroid hormone receptor, alpha	2.2044	0.000721402	no	no	no	no
AGFG1	ArfGAP with FG repeats 1	2.1842	0.00828462	no	no	no	no
SNORD114-21	small nucleolar RNA, C/D box 114-21	2.17469	0.00214126	no	no	no	yes
CRNDE	colorectal neoplasia differentially expressed	2.17269	0.00328391	no	no	no	no
LACC1	laccase domain containing 1	2.16788	0.0292663	no	no	no	no
CIRBP	cold inducible RNA binding protein	2.13709	0.00174058	no	no	no	no
MYL4	myosin light chain 4	2.1289	0.00502805	no	no	no	no
HSP90AB3P	heat shock protein 90 alpha family class B member 3, pseudogene	2.11738	0.0197259	no	no	no	yes
EFR3A	EFR3 homolog A	2.10925	0.0236388	no	no	no	no
JMJD1C	jumonji domain containing 1C	2.10766	0.0486666	no	no	no	no
SYDE2	synapse defective Rho GTPase homolog 2	2.10261	0.00192738	no	no	no	no
ACTG1	actin gamma 1	2.09978	0.0208706	no	no	no	yes
VWA8	von Willebrand factor A domain containing 8	2.09414	0.0147748	no	no	no	no
SLC39A8	solute carrier family 39 member 8	2.08215	0.00421993	no	no	no	no
ZFAND4	zinc finger AN1-type containing 4	2.07836	0.00504601	no	no	no	no
LGR4	leucine rich repeat containing G protein-coupled receptor 4	2.06862	0.00459448	no	no	no	no
PSIMCT-1	malignant T cell amplified sequence 1 pseudogene	2.06424	0.00364951	no	no	no	yes
LTA4H	leukotriene A4 hydrolase	2.04789	0.00610677	no	no	no	yes
SNORD114-20	small nucleolar RNA, C/D box 114-20	2.04464	0.0232768	no	no	no	yes
SGK1	serum/glucocorticoid regulated kinase 1	2.04193	0.00280496	no	no	no	no
RAB27A	RAB27A, member RAS oncogene family	2.03353	0.00465799	no	no	no	no
URB2	URB2 ribosome biogenesis 2 homolog (S. cerevisiae)	2.02981	0.00155867	no	no	no	no
APLNR	apelin receptor	2.02878	0.00657958	no	no	no	no
PCMTD2	protein-L-isoaspartate (D-aspartate) O-methyltransferase domain containing 2	2.02871	0.00584316	no	no	no	no
MKI67IP	MKI67 (FHA domain) interacting nucleolar phosphoprotein	2.02271	0.00229816	no	no	no	yes
C5orf51	chromosome 5 open reading frame 51	2.01791	0.00547474	no	no	no	no
C19orf53	chromosome 19 open reading frame 53	2.01358	0.000645147	no	no	no	no
SLC25A5	solute carrier family 25 member 5	2.00747	0.00332196	no	no	no	no
C11orf74	chromosome 11 open reading frame 74	2.00163	0.000492165	no	no	no	no
NOA1	nitric oxide associated 1	1.99969	0.000859204	no	no	no	no
TMEM245	transmembrane protein 245	1.99101	0.00308019	no	no	no	no
GRN	granulin precursor	1.9894	0.00326849	no	no	no	no
ACOX1	acyl-CoA oxidase 1	1.983	0.00322989	no	no	no	no
PSME4	proteasome activator subunit 4	1.98185	0.0248591	no	no	no	no
MTHFD1L	methylenetetrahydrofolate dehydrogenase (NADP+ dependent) 1 like	1.98117	0.00365779	no	no	no	no
LARP1	La ribonucleoprotein domain family member 1	1.97905	0.000447137	no	no	no	no
ZNF770	zinc finger protein 770	1.97845	0.00431024	no	no	no	no
EPB41L3	erythrocyte membrane protein band 4.1 like 3	1.97157	0.0123736	no	no	no	no
ABCF2	ATP binding cassette subfamily F member 2	1.97131	0.00223034	no	no	no	no
TSR2	TSR2, ribosome maturation factor	1.97121	0.00435686	no	no	no	no
ADAM9	ADAM metallopeptidase domain 9	1.96712	0.0107369	no	no	no	no
TGM2	transglutaminase 2	1.96685	0.00462889	no	no	no	no
BLMH	bleomycin hydrolase	1.96635	0.00455099	no	no	no	no
OTTHUMG00000170971	NA	1.95953	0.00815032	no	no	no	yes
POLR1E	RNA polymerase I subunit E	1.95106	0.010854	no	no	no	no
RBM3	RNA binding motif protein 3	1.94924	0.0010398	no	no	no	no
MFAP3L	microfibril associated protein 3 like	1.94867	0.00474601	no	no	no	yes
MGAT4A	mannosyl (alpha-1,3-)-glycoprotein beta-1,4-N-acetylglucosaminyltransferase, isozyme A	1.94473	0.0145008	no	no	no	no
THG1L	tRNA-histidine guanylyltransferase 1 like	1.94352	0.00250323	no	no	no	no
UQCRHL	ubiquinol-cytochrome c reductase hinge protein like	1.94053	0.0136288	no	no	no	yes
SNORD18B	small nucleolar RNA, C/D box 18B	1.93944	0.0418179	no	no	no	yes
NLK	nemo like kinase	1.93864	0.0039494	no	no	no	no
IPO7	importin 7	1.93813	0.0104735	no	no	no	no
KARS	lysyl-tRNA synthetase	1.93464	0.00328391	no	no	no	no
GABPA	GA binding protein transcription factor alpha subunit	1.92883	0.00229498	no	no	no	no
NOP56	NOP56 ribonucleoprotein	1.9268	0.00769459	no	no	no	yes
PIM2	Pim-2 proto-oncogene, serine/threonine kinase	1.92276	0.0059256	no	no	no	no
UBXN8	UBX domain protein 8	1.92095	0.00108814	no	no	no	no
TMEM135	transmembrane protein 135	1.91612	0.00243245	no	no	no	no
TSPAN14	tetraspanin 14	1.90851	0.00196677	no	no	no	no
URB1	URB1 ribosome biogenesis 1 homolog (S. cerevisiae)	1.90153	0.00640521	no	no	no	no
RAB9A	RAB9A, member RAS oncogene family	1.8999	0.00322211	no	no	no	no
LRRC58	leucine rich repeat containing 58	1.89936	0.0227936	no	no	no	no
RPF2	ribosome production factor 2 homolog	1.89903	0.0206219	no	no	no	no
SLC37A1	solute carrier family 37 member 1	1.89519	0.000789977	no	no	no	no
TMEM126B	transmembrane protein 126B	1.89088	0.00296499	no	no	no	no
PSME2	proteasome activator subunit 2	1.8908	0.00538191	no	no	no	yes
ATP6AP2	ATPase H+ transporting accessory protein 2	1.89067	0.0195993	no	no	no	no
CHD1	chromodomain helicase DNA binding protein 1	1.88508	0.0290409	no	no	no	no
PRPF4	pre-mRNA processing factor 4	1.88497	0.00141201	no	no	no	no
RPS25	ribosomal protein S25	1.88058	0.00292016	no	no	no	no
KXD1	KxDL motif containing 1	1.87855	0.00118901	no	no	no	no
IPO8	importin 8	1.87377	0.0162944	no	no	no	no
SOAT1	sterol O-acyltransferase 1	1.87363	0.00518236	no	no	no	no
GMNN	geminin, DNA replication inhibitor	1.87195	0.00124937	no	no	no	no
XBP1	X-box binding protein 1	1.87131	0.00285771	no	no	no	no
LARS	leucyl-tRNA synthetase	1.86855	0.00798274	no	no	no	no
LIAS	lipoic acid synthetase	1.86695	0.00465704	no	no	no	no
ZNF100	zinc finger protein 100	1.86601	0.0459526	no	no	no	no
HEXB	hexosaminidase subunit beta	1.86519	0.0109911	no	no	no	no
SNRPN	small nuclear ribonucleoprotein polypeptide N	1.8617	0.0461223	no	no	no	no
PROSER1	proline and serine rich 1	1.86069	0.00702959	no	no	no	no
KCTD6	potassium channel tetramerization domain containing 6	1.85259	0.0080802	no	no	no	no
COPG1	coatomer protein complex subunit gamma 1	1.85212	0.00290359	no	no	no	no
ETF1	eukaryotic translation termination factor 1	1.84857	0.000575138	no	no	no	no
GPATCH11	G-patch domain containing 11	1.84717	0.00442745	no	no	no	no
PTPLB	protein tyrosine phosphatase-like (proline instead of catalytic arginine) member b	1.8467	0.0136424	no	no	no	no
SMARCAD1	SWI/SNF-related, matrix-associated actin-dependent regulator of chromatin, subfamily a, containing DEAD/H box 1	1.8462	0.0328076	no	no	no	no
SEC24A	SEC24 homolog A, COPII coat complex component	1.84452	0.00691674	no	no	no	no
TNPO3	transportin 3	1.8388	0.00537881	no	no	no	no
SQRDL	sulfide quinone reductase-like (yeast)	1.83876	0.0356926	no	no	no	no
TIMM9	translocase of inner mitochondrial membrane 9	1.83859	0.00222787	no	no	no	no
SMAD5	SMAD family member 5	1.83852	0.0134416	no	no	no	no
MRPL53	mitochondrial ribosomal protein L53	1.83575	0.00276704	no	no	no	yes
EIF3A	eukaryotic translation initiation factor 3 subunit A	1.83528	0.0217955	no	no	no	no
RSL24D1	ribosomal L24 domain containing 1	1.83492	0.000575138	no	no	no	no
FCGR1A	Fc fragment of IgG receptor Ia	1.83456	0.0157462	no	no	no	no
YARS	tyrosyl-tRNA synthetase	1.83316	0.00256999	no	no	no	no
ATXN2L	ataxin 2 like	1.83089	0.00168704	no	no	no	no
NUDCD2	NudC domain containing 2	1.82905	0.00954696	no	no	no	no
KDSR	3-ketodihydrosphingosine reductase	1.8288	0.00214126	no	no	no	no
CS	citrate synthase	1.82804	0.00275599	no	no	no	no
WDR44	WD repeat domain 44	1.82708	0.0421735	no	no	no	no
OTTHUMG00000175982	NA	1.82684	0.0457908	no	no	no	yes
ANO6	anoctamin 6	1.82661	0.0206774	no	no	no	no
HNRNPM	heterogeneous nuclear ribonucleoprotein M	1.82532	0.00348205	no	no	no	no
C10orf12	chromosome 10 open reading frame 12	1.82161	0.0056333	no	no	no	no
UBLCP1	ubiquitin like domain containing CTD phosphatase 1	1.81999	0.0360475	no	no	no	no
SMCR7L	Smith-Magenis syndrome chromosome region candidate 7-like	1.81945	0.00125982	no	no	no	yes
KLF9	Kruppel like factor 9	1.81929	0.0215207	no	no	no	no
KREMEN1	kringle containing transmembrane protein 1	1.8191	0.000617389	no	no	no	no
LOC100288842	UDP-GlcNAc:betaGal beta-1,3-N-acetylglucosaminyltransferase 5 pseudogene	1.81796	0.00246875	no	no	no	yes
SNORA64	small nucleolar RNA, H/ACA box 64	1.8178	0.00580114	no	no	no	yes
NCF2	neutrophil cytosolic factor 2	1.81568	0.0233767	no	no	no	no
MIB1	mindbomb E3 ubiquitin protein ligase 1	1.81463	0.0289059	no	no	no	no
FAM184A	family with sequence similarity 184 member A	1.81288	0.0151237	no	no	no	no
ASAH1	N-acylsphingosine amidohydrolase 1	1.81187	0.00676417	no	no	no	no
MRPL30	mitochondrial ribosomal protein L30	1.81186	0.00352309	no	no	no	no
SSRP1	structure specific recognition protein 1	1.81124	0.00814771	no	no	no	no
CLCN4	chloride voltage-gated channel 4	1.80991	0.0309265	no	no	no	no
GCC2	GRIP and coiled-coil domain containing 2	1.80896	0.0151237	no	no	no	no
LOC100287628	uncharacterized LOC100287628	1.80844	0.0147838	no	no	no	yes
TMEM128	transmembrane protein 128	1.80814	0.00443602	no	no	no	no
PYCR2	pyrroline-5-carboxylate reductase 2	1.80779	0.00185903	no	no	no	yes
TSC22D2	TSC22 domain family member 2	1.8057	0.0276876	no	no	no	no
RTN3	reticulon 3	1.80543	0.0167063	no	no	no	no
ZNF91	zinc finger protein 91	1.80359	0.0111715	no	no	no	no
CYB5A	cytochrome b5 type A	1.80215	0.000575138	no	no	no	no
OTTHUMG00000170174	NA	1.80213	0.0059256	no	no	no	yes
ZNHIT6	zinc finger HIT-type containing 6	1.80163	0.00985838	no	no	no	no
EEF2	eukaryotic translation elongation factor 2	1.80094	0.000795569	no	no	no	no
ILF3	interleukin enhancer binding factor 3	1.79877	0.00801415	no	no	no	no
PHKA1	phosphorylase kinase regulatory subunit alpha 1	1.79844	0.00298317	no	no	no	no
ZNF711	zinc finger protein 711	1.79615	0.0219032	no	no	no	no
ACTN4	actinin alpha 4	1.79603	0.00825208	no	no	no	no
OAT	ornithine aminotransferase	1.79525	0.00174807	no	no	no	no
FTSJ3	FtsJ RNA methyltransferase homolog 3	1.79215	0.00349477	no	no	no	no
NMT1	N-myristoyltransferase 1	1.79185	0.0017951	no	no	no	no
MRPL45	mitochondrial ribosomal protein L45	1.79106	0.00548057	no	no	no	no
MYH10	myosin heavy chain 10	1.79093	0.00512484	no	no	no	no
ACTR8	ARP8 actin related protein 8 homolog	1.79092	0.0118397	no	no	no	no
ATP8A1	ATPase phospholipid transporting 8A1	1.78949	0.022421	no	no	no	no
PIGS	phosphatidylinositol glycan anchor biosynthesis class S	1.78938	0.00135461	no	no	no	no
CNBP	CCHC-type zinc finger nucleic acid binding protein	1.78867	0.00487307	no	no	no	no
GDE1	glycerophosphodiester phosphodiesterase 1	1.78668	0.0338244	no	no	no	no
TOMM70A	translocase of outer mitochondrial membrane 70 homolog A (S. cerevisiae)	1.78426	0.00853224	no	no	no	no
CUL2	cullin 2	1.78371	0.0180431	no	no	no	no
UGCG	UDP-glucose ceramide glucosyltransferase	1.7828	0.00998018	no	no	no	no
CEBPZ	CCAAT/enhancer binding protein zeta	1.7825	0.00440655	no	no	no	no
AATF	apoptosis antagonizing transcription factor	1.78229	0.00348205	no	no	no	no
LAS1L	LAS1 like, ribosome biogenesis factor	1.78205	0.00203614	no	no	no	no
LYRM7	LYR motif containing 7	1.78186	0.0301238	no	no	no	no
EIF2A	eukaryotic translation initiation factor 2A	1.77831	0.0023578	no	no	no	no
APOO	apolipoprotein O	1.77743	0.0201527	no	no	no	no
SH3BGRL2	SH3 domain binding glutamate rich protein like 2	1.77456	0.0278112	no	no	no	no
DPY19L2P1	DPY19L2 pseudogene 1	1.77425	0.0273035	no	no	no	yes
RBBP6	RB binding protein 6, ubiquitin ligase	1.77168	0.0340737	no	no	no	no
MEIOB	meiosis specific with OB domains	1.76938	0.0144859	no	no	no	yes
SNORD18C	small nucleolar RNA, C/D box 18C	1.76936	0.0155193	no	no	no	yes
PSMC5	proteasome 26S subunit, ATPase 5	1.76796	0.0118205	no	no	no	no
CDK8	cyclin dependent kinase 8	1.76615	0.00929635	no	no	no	no
TFCP2	transcription factor CP2	1.76615	0.0145518	no	no	no	no
RCC2	regulator of chromosome condensation 2	1.76501	0.000748381	no	no	no	no
CCDC117	coiled-coil domain containing 117	1.76253	0.00454896	no	no	no	no
PAPPA	pappalysin 1	1.76216	0.0328076	no	no	no	no
SNORD58C	small nucleolar RNA, C/D box 58C	1.76212	0.0201808	no	no	no	yes
AFG3L2	AFG3 like matrix AAA peptidase subunit 2	1.76112	0.010454	no	no	no	no
POLR1A	RNA polymerase I subunit A	1.76092	0.00435548	no	no	no	no
KRCC1	lysine rich coiled-coil 1	1.75918	0.0108137	no	no	no	no
TJP2	tight junction protein 2	1.75736	0.0110546	no	no	no	no
MYL4	myosin light chain 4	1.75673	0.0159701	no	no	no	no
RHOT1	ras homolog family member T1	1.75549	0.00654458	no	no	no	no
MAPK14	mitogen-activated protein kinase 14	1.75545	0.0193325	no	no	no	no
EID1	EP300 interacting inhibitor of differentiation 1	1.75356	0.00874596	no	no	no	no
NHEJ1	non-homologous end joining factor 1	1.75207	0.00523199	no	no	no	no
SLC7A11	solute carrier family 7 member 11	1.75188	0.0289021	no	no	no	no
BACH1	BTB domain and CNC homolog 1	1.75181	0.0079139	no	no	no	no
MOCS3	molybdenum cofactor synthesis 3	1.75137	0.0160667	no	no	no	no
AHCTF1	AT-hook containing transcription factor 1	1.75102	0.0139755	no	no	no	no
PAK1IP1	PAK1 interacting protein 1	1.74992	0.048309	no	no	no	no
SMN2	survival of motor neuron 2, centromeric	1.74922	0.0306448	no	no	no	yes
BFAR	bifunctional apoptosis regulator	1.74846	0.00260581	no	no	no	no
IREB2	iron responsive element binding protein 2	1.74716	0.0241884	no	no	no	no
PSAT1	phosphoserine aminotransferase 1	1.74618	0.0114347	no	no	no	no
PRKCSH	protein kinase C substrate 80K-H	1.74477	0.000721761	no	no	no	no
DHX32	DEAH-box helicase 32 (putative)	1.74438	0.0084671	no	no	no	no
MRPL50	mitochondrial ribosomal protein L50	1.74151	0.00431448	no	no	no	no
CPSF3	cleavage and polyadenylation specific factor 3	1.74132	0.0181151	no	no	no	no
ELAC2	elaC ribonuclease Z 2	1.74114	0.00408529	no	no	no	no
KPNA4	karyopherin subunit alpha 4	1.74003	0.030841	no	no	no	no
NDC1	NDC1 transmembrane nucleoporin	1.7395	0.00454896	no	no	no	no
NUP133	nucleoporin 133	1.73844	0.0147748	no	no	no	no
ZNF283	zinc finger protein 283	1.73814	0.0359623	no	no	no	no
DPY19L3	dpy-19 like C-mannosyltransferase 3	1.73767	0.0184342	no	no	no	no
AUP1	AUP1, lipid droplet regulating VLDL assembly factor	1.73741	0.00410248	no	no	no	no
NAA25	N(alpha)-acetyltransferase 25, NatB auxiliary subunit	1.73735	0.00775645	no	no	no	no
TMCO1	transmembrane and coiled-coil domains 1	1.73701	0.00315131	no	no	no	no
MERTK	MER proto-oncogene, tyrosine kinase	1.73558	0.00762428	no	no	no	no
CDK5RAP1	CDK5 regulatory subunit associated protein 1	1.73503	0.00535456	no	no	no	no
SENP3-EIF4A1	SENP3-EIF4A1 readthrough (NMD candidate)	1.73488	0.00373393	no	no	no	yes
SUPT6H	SPT6 homolog, histone chaperone	1.73351	0.00619501	no	no	no	no
RGS10	regulator of G protein signaling 10	1.73275	0.00240374	no	no	no	no
TAF13	TATA-box binding protein associated factor 13	1.73259	0.00241835	no	no	no	no
SLC16A6	solute carrier family 16 member 6	1.7325	0.0138189	no	no	no	no
SNORD91A	small nucleolar RNA, C/D box 91A	1.73249	0.0121081	no	no	no	yes
FTSJD2	FtsJ methyltransferase domain containing 2	1.73229	0.00474601	no	no	no	yes
SRPK1	SRSF protein kinase 1	1.73189	0.00819342	no	no	no	no
LINC00493	long intergenic non-protein coding RNA 493	1.73145	0.0124553	no	no	no	no
ELP3	elongator acetyltransferase complex subunit 3	1.73105	0.00664329	no	no	no	no
DCAF7	DDB1 and CUL4 associated factor 7	1.73049	0.00293639	no	no	no	no
PMS2CL	PMS2 C-terminal like pseudogene	1.72922	0.0142773	no	no	no	yes
SRP72	signal recognition particle 72	1.72829	0.011713	no	no	no	no
DDX58	DExD/H-box helicase 58	1.72803	0.00512484	no	no	no	no
TXNRD1	thioredoxin reductase 1	1.72731	0.00309549	no	no	no	no
RWDD1	RWD domain containing 1	1.72693	0.00537472	no	no	no	no
EIF3B	eukaryotic translation initiation factor 3 subunit B	1.72671	0.0263204	no	no	no	no
COPS6	COP9 signalosome subunit 6	1.72436	0.00474601	no	no	no	no
PTDSS1	phosphatidylserine synthase 1	1.72286	0.0082076	no	no	no	no
MCM6	minichromosome maintenance complex component 6	1.72249	0.0279035	no	no	no	no
SGTA	small glutamine rich tetratricopeptide repeat containing alpha	1.72146	0.0083402	no	no	no	no
ENO1-IT1	ENO1 intronic transcript 1	1.71961	0.00883174	no	no	no	yes
AHCYL1	adenosylhomocysteinase like 1	1.7188	0.00252664	no	no	no	no
PSMD7	proteasome 26S subunit, non-ATPase 7	1.71866	0.00488409	no	no	no	no
DARS2	aspartyl-tRNA synthetase 2, mitochondrial	1.7185	0.0158437	no	no	no	no
THRAP3	thyroid hormone receptor associated protein 3	1.71831	0.00906085	no	no	no	no
LRP6	LDL receptor related protein 6	1.71753	0.0183933	no	no	no	no
DLGAP1-AS1	DLGAP1 antisense RNA 1	1.71633	0.0111458	no	no	no	no
SRP19	signal recognition particle 19	1.71622	0.0188745	no	no	no	no
VSIG4	V-set and immunoglobulin domain containing 4	1.71594	0.0250742	no	no	no	no
ASCC1	activating signal cointegrator 1 complex subunit 1	1.71475	0.00277991	no	no	no	no
CCBL2	cysteine conjugate-beta lyase 2	1.71355	0.00700431	no	no	no	no
KIAA1429	NA	1.71342	0.0111532	no	no	no	no
TAF15	TATA-box binding protein associated factor 15	1.7134	0.00757358	no	no	no	no
C17orf76-AS1	C17orf76 antisense RNA 1	1.71277	0.00319801	no	no	no	yes
INPP4A	inositol polyphosphate-4-phosphatase type I A	1.71254	0.00235321	no	no	no	no
CHAF1B	chromatin assembly factor 1 subunit B	1.71233	0.00545814	no	no	no	no
GTF2H1	general transcription factor IIH subunit 1	1.71054	0.0195896	no	no	no	no
ARPC5	actin related protein 2/3 complex subunit 5	1.70947	0.0220154	no	no	no	no
TAF5	TATA-box binding protein associated factor 5	1.70917	0.00180554	no	no	no	no
UBR7	ubiquitin protein ligase E3 component n-recognin 7 (putative)	1.70807	0.011422	no	no	no	no
DUSP11	dual specificity phosphatase 11	1.70785	0.00455535	no	no	no	no
NIPAL2	NIPA like domain containing 2	1.70767	0.033037	no	no	no	no
FANCM	Fanconi anemia complementation group M	1.7072	0.0297996	no	no	no	no
MFSD11	major facilitator superfamily domain containing 11	1.70536	0.00422329	no	no	no	no
PITPNB	phosphatidylinositol transfer protein beta	1.70508	0.00497781	no	no	no	no
EIF2D	eukaryotic translation initiation factor 2D	1.70464	0.00108814	no	no	no	no
PABPC4	poly(A) binding protein cytoplasmic 4	1.70443	0.0162367	no	no	no	yes
UBA1	ubiquitin like modifier activating enzyme 1	1.70416	0.00690135	no	no	no	no
CBLB	Cbl proto-oncogene B	1.70323	0.00928327	no	no	no	no
UBE2J1	ubiquitin conjugating enzyme E2 J1	1.70272	0.00547838	no	no	no	no
SKAP2	src kinase associated phosphoprotein 2	1.70205	0.00520292	no	no	no	no
RTN4	reticulon 4	1.70077	0.00502805	no	no	no	no
CTPS1	CTP synthase 1	1.69964	0.00705781	no	no	no	no
REEP3	receptor accessory protein 3	1.69955	0.0199652	no	no	no	no
ANAPC1	anaphase promoting complex subunit 1	1.69929	0.0159379	no	no	no	no
C9orf41	chromosome 9 open reading frame 41	1.69911	0.023757	no	no	no	no
CDC6	cell division cycle 6	1.69885	0.0455864	no	no	no	no
CCDC6	coiled-coil domain containing 6	1.69848	0.0110881	no	no	no	no
RAG2	recombination activating 2	1.69821	0.0135067	no	no	no	no
BRAP	BRCA1 associated protein	1.69805	0.0212344	no	no	no	no
GTF2H2B	general transcription factor IIH subunit 2B (pseudogene)	1.69758	0.0144171	no	no	no	no
SNRPN	small nuclear ribonucleoprotein polypeptide N	1.69721	0.0338428	no	no	no	no
NIF3L1	NGG1 interacting factor 3 like 1	1.69703	0.0057094	no	no	no	no
CTR9	CTR9 homolog, Paf1/RNA polymerase II complex component	1.69465	0.0238535	no	no	no	no
EXOSC9	exosome component 9	1.69398	0.00619887	no	no	no	no
TCP1	t-complex 1	1.69333	0.00633335	no	no	no	yes
SSB	Sjogren syndrome antigen B	1.69261	0.0079139	no	no	no	no
NBN	nibrin	1.69259	0.0444413	no	no	no	no
FOPNL	FGFR1OP N-terminal like	1.69168	0.00894244	no	no	no	no
NDUFB5	NADH:ubiquinone oxidoreductase subunit B5	1.6914	0.00218576	no	no	no	no
PARP12	poly(ADP-ribose) polymerase family member 12	1.6908	0.0365768	no	no	no	no
UTP6	UTP6, small subunit processome component	1.69043	0.0215849	no	no	no	no
OSTC	oligosaccharyltransferase complex non-catalytic subunit	1.68998	0.017836	no	no	no	no
SUPT4H1	SPT4 homolog, DSIF elongation factor subunit	1.68984	0.00435253	no	no	no	no
ZNF383	zinc finger protein 383	1.68936	0.0440031	no	no	no	no
SUCLG1	succinate-CoA ligase alpha subunit	1.68931	0.00797938	no	no	no	no
KEAP1	kelch like ECH associated protein 1	1.68847	0.0017951	no	no	no	no
VPS36	vacuolar protein sorting 36 homolog	1.68792	0.00911936	no	no	no	no
XPO5	exportin 5	1.68785	0.0152888	no	no	no	no
ANAPC15	anaphase promoting complex subunit 15	1.68722	0.00181206	no	no	no	no
SMIM15	small integral membrane protein 15	1.68678	0.00221025	no	no	no	no
TTC25	tetratricopeptide repeat domain 25	1.68675	0.0393259	no	no	no	no
NOL9	nucleolar protein 9	1.68645	0.00473636	no	no	no	no
CCNG2	cyclin G2	1.68632	0.0405608	no	no	no	no
CNOT11	CCR4-NOT transcription complex subunit 11	1.68505	0.00547474	no	no	no	no
HNRNPF	heterogeneous nuclear ribonucleoprotein F	1.68486	0.00220976	no	no	no	no
NRAS	NRAS proto-oncogene, GTPase	1.68472	0.0269761	no	no	no	no
TMPPE	transmembrane protein with metallophosphoesterase domain	1.68373	0.00188906	no	no	no	yes
NDUFS1	NADH:ubiquinone oxidoreductase core subunit S1	1.68238	0.00851466	no	no	no	no
OTUD6B	OTU domain containing 6B	1.68176	0.0297809	no	no	no	no
LRRK2	leucine rich repeat kinase 2	1.68141	0.0213044	no	no	no	no
SF3A3	splicing factor 3a subunit 3	1.68071	0.00513975	no	no	no	no
UXT	ubiquitously expressed prefoldin like chaperone	1.68033	0.00124937	no	no	no	no
TRAPPC1	trafficking protein particle complex 1	1.68025	0.00328391	no	no	no	no
DRAM1	DNA damage regulated autophagy modulator 1	1.67972	0.0129822	no	no	no	no
RRP36	ribosomal RNA processing 36	1.67893	0.00868164	no	no	no	no
SMCR8	Smith-Magenis syndrome chromosome region, candidate 8	1.67846	0.00985778	no	no	no	no
ALKBH1	alkB homolog 1, histone H2A dioxygenase	1.67833	0.0106804	no	no	no	no
ZNF689	zinc finger protein 689	1.67806	0.00228797	no	no	no	no
CDK4	cyclin dependent kinase 4	1.67727	0.00970512	no	no	no	no
KCTD5	potassium channel tetramerization domain containing 5	1.67707	0.00474601	no	no	no	no
ORC6	origin recognition complex subunit 6	1.67605	0.00946298	no	no	no	no
GGCT	gamma-glutamylcyclotransferase	1.67592	0.00298718	no	no	no	no
TMEM230	transmembrane protein 230	1.67538	0.00124937	no	no	no	no
COA1	cytochrome c oxidase assembly factor 1 homolog	1.67434	0.00705878	no	no	no	no
PTBP1	polypyrimidine tract binding protein 1	1.67389	0.00580114	no	no	no	no
ANAPC1	anaphase promoting complex subunit 1	1.67383	0.0246002	no	no	no	no
SNRPA	small nuclear ribonucleoprotein polypeptide A	1.6729	0.0187252	no	no	no	no
PTPN11	protein tyrosine phosphatase, non-receptor type 11	1.67289	0.0197259	no	no	no	no
C16orf80	chromosome 16 open reading frame 80	1.67238	0.00548057	no	no	no	no
SLC35B2	solute carrier family 35 member B2	1.67192	0.00326849	no	no	no	yes
RRP12	ribosomal RNA processing 12 homolog	1.67096	0.00427012	no	no	no	no
FAM168B	family with sequence similarity 168 member B	1.6702	0.00188906	no	no	no	no
NUDT12	nudix hydrolase 12	1.66821	0.0124553	no	no	no	no
GCN1L1	GCN1 general control of amino-acid synthesis 1-like 1 (yeast)	1.66711	0.00498176	no	no	no	no
BCAS2	BCAS2, pre-mRNA processing factor	1.66706	0.00552566	no	no	no	no
NCAPD2	non-SMC condensin I complex subunit D2	1.66636	0.00212351	no	no	no	no
ARL13B	ADP ribosylation factor like GTPase 13B	1.66614	0.0135663	no	no	no	no
THOC5	THO complex 5	1.66467	0.0186531	no	no	no	no
OTTHUMG00000164295	NA	1.66143	0.0441169	no	no	no	yes
PRKDC	protein kinase, DNA-activated, catalytic polypeptide	1.66127	0.04141	no	no	no	no
C16orf70	chromosome 16 open reading frame 70	1.66062	0.0152297	no	no	no	no
RPS6KB1	ribosomal protein S6 kinase B1	1.66037	0.0219673	no	no	no	no
HM13	histocompatibility minor 13	1.65995	0.00275599	no	no	no	no
MARCH2	membrane associated ring-CH-type finger 2	1.65983	0.00970934	no	no	no	no
ZMPSTE24	zinc metallopeptidase STE24	1.65942	0.0263496	no	no	no	no
LMNB1	lamin B1	1.65896	0.0187807	no	no	no	no
PSMD11	proteasome 26S subunit, non-ATPase 11	1.65808	0.0103395	no	no	no	no
TMEM109	transmembrane protein 109	1.65722	0.00976743	no	no	no	no
ATP6V0A2	ATPase H+ transporting V0 subunit a2	1.65721	0.00824567	no	no	no	no
TXLNG	taxilin gamma	1.6566	0.00760655	no	no	no	no
ATRN	attractin	1.65644	0.0118536	no	no	no	no
OSTF1	osteoclast stimulating factor 1	1.65607	0.0192037	no	no	no	no
C1orf109	chromosome 1 open reading frame 109	1.65551	0.00474601	no	no	no	no
NSUN4	NOP2/Sun RNA methyltransferase family member 4	1.65532	0.00429092	no	no	no	no
PA2G4	proliferation-associated 2G4	1.6547	0.00834212	no	no	no	no
SRP68	signal recognition particle 68	1.65469	0.0082076	no	no	no	no
ERP44	endoplasmic reticulum protein 44	1.65467	0.00742583	no	no	no	no
MS4A7	membrane spanning 4-domains A7	1.65447	0.0379481	no	no	no	no
HEXA	hexosaminidase subunit alpha	1.6537	0.00883174	no	no	no	no
SGK196	protein kinase-like protein SgK196	1.65255	0.015806	no	no	no	yes
CLNS1A	chloride nucleotide-sensitive channel 1A	1.65124	0.02864	no	no	no	no
EIF4H	eukaryotic translation initiation factor 4H	1.6506	0.00615908	no	no	no	no
TAF8	TATA-box binding protein associated factor 8	1.64997	0.00233817	no	no	no	no
MCM10	minichromosome maintenance 10 replication initiation factor	1.64952	0.0185868	no	no	no	no
RAB8A	RAB8A, member RAS oncogene family	1.64937	0.018751	no	no	no	no
PALB2	partner and localizer of BRCA2	1.64886	0.0242679	no	no	no	no
TIMM44	translocase of inner mitochondrial membrane 44	1.64863	0.012402	no	no	no	no
DOCK8	dedicator of cytokinesis 8	1.64852	0.0396233	no	no	no	no
APEX1	apurinic/apyrimidinic endodeoxyribonuclease 1	1.6484	0.00503067	no	no	no	no
SLC30A7	solute carrier family 30 member 7	1.64818	0.0155903	no	no	no	no
CAPNS1	calpain small subunit 1	1.6477	0.006812	no	no	no	no
FOXN2	forkhead box N2	1.64711	0.010454	no	no	no	no
SUPT16H	SPT16 homolog, facilitates chromatin remodeling subunit	1.64665	0.0277463	no	no	no	no
SEP15	15 kDa selenoprotein	1.64633	0.00128197	no	no	no	no
TMEM63B	transmembrane protein 63B	1.64471	0.0135663	no	no	no	no
ACPP	acid phosphatase, prostate	1.64462	0.0399051	no	no	no	no
TMPRSS4	transmembrane protease, serine 4	1.64458	0.00242466	no	no	no	no
LOC100506562	protein LLP homolog	1.64423	0.00811588	no	no	no	yes
SNAPC5	small nuclear RNA activating complex polypeptide 5	1.64306	0.00699664	no	no	no	no
TGDS	TDP-glucose 4,6-dehydratase	1.64215	0.0191654	no	no	no	no
PSMB5	proteasome subunit beta 5	1.64152	0.00947796	no	no	no	no
PRPF39	pre-mRNA processing factor 39	1.64113	0.015915	no	no	no	no
DFFA	DNA fragmentation factor subunit alpha	1.64066	0.00433033	no	no	no	no
AP3D1	adaptor related protein complex 3 delta 1 subunit	1.64026	0.00505656	no	no	no	no
KCTD3	potassium channel tetramerization domain containing 3	1.63985	0.0299439	no	no	no	no
CCR4	C-C motif chemokine receptor 4	1.63958	0.0449528	no	no	no	no
LAMP2	lysosomal associated membrane protein 2	1.63898	0.0166427	no	no	no	no
INTS2	integrator complex subunit 2	1.63864	0.0142773	no	no	no	no
OPA1	OPA1, mitochondrial dynamin like GTPase	1.63806	0.0370422	no	no	no	no
FAM32A	family with sequence similarity 32 member A	1.63802	0.00229948	no	no	no	no
CLPX	caseinolytic mitochondrial matrix peptidase chaperone subunit	1.63702	0.0283422	no	no	no	no
CCT5	chaperonin containing TCP1 subunit 5	1.63593	0.00860403	no	no	no	no
RPS8	ribosomal protein S8	1.6357	0.00464188	no	no	no	no
ERCC4	ERCC excision repair 4, endonuclease catalytic subunit	1.63558	0.00762428	no	no	no	no
NEK3	NIMA related kinase 3	1.63518	0.0283151	no	no	no	no
GID8	GID complex subunit 8 homolog	1.63486	0.00537881	no	no	no	no
XPO4	exportin 4	1.63468	0.0305623	no	no	no	no
PSMD3	proteasome 26S subunit, non-ATPase 3	1.6344	0.0017951	no	no	no	no
HNRNPA0	heterogeneous nuclear ribonucleoprotein A0	1.63417	0.00487693	no	no	no	no
CCDC34	coiled-coil domain containing 34	1.63408	0.014213	no	no	no	no
COMMD2	COMM domain containing 2	1.63332	0.00492177	no	no	no	no
CD1C	CD1c molecule	1.63318	0.0104379	no	no	no	no
TRIT1	tRNA isopentenyltransferase 1	1.63311	0.0315687	no	no	no	no
SHQ1	SHQ1, H/ACA ribonucleoprotein assembly factor	1.63289	0.014341	no	no	no	no
CDC37	cell division cycle 37	1.63271	0.00408529	no	no	no	no
CPSF2	cleavage and polyadenylation specific factor 2	1.63216	0.0428121	no	no	no	no
DONSON	downstream neighbor of SON	1.63208	0.0398367	no	no	no	no
CUL4B	cullin 4B	1.63207	0.023218	no	no	no	no
EEF2K	eukaryotic elongation factor 2 kinase	1.63187	0.0222026	no	no	no	no
DDI2	DNA damage inducible 1 homolog 2	1.63151	0.0265323	no	no	no	no
OSBP	oxysterol binding protein	1.63142	0.00473636	no	no	no	no
RNPS1	RNA binding protein with serine rich domain 1	1.63136	0.00470676	no	no	no	no
NUP205	nucleoporin 205	1.63131	0.0138295	no	no	no	no
ZBTB2	zinc finger and BTB domain containing 2	1.63107	0.0480976	no	no	no	no
DKC1	dyskerin pseudouridine synthase 1	1.62988	0.0237449	no	no	no	no
CCDC58	coiled-coil domain containing 58	1.62941	0.0075446	no	no	no	no
NKRF	NFKB repressing factor	1.6294	0.0420835	no	no	no	no
BAG4	BCL2 associated athanogene 4	1.62833	0.0265144	no	no	no	no
SUCLA2	succinate-CoA ligase ADP-forming beta subunit	1.628	0.022258	no	no	no	no
MSH6	mutS homolog 6	1.62751	0.0180779	no	no	no	no
TMX1	thioredoxin related transmembrane protein 1	1.62674	0.00523199	no	no	no	no
HMGXB3	HMG-box containing 3	1.62625	0.0082076	no	no	no	no
MRPL9	mitochondrial ribosomal protein L9	1.62579	0.00258577	no	no	no	no
ANKRD40	ankyrin repeat domain 40	1.62551	0.0438792	no	no	no	no
CDCA8	cell division cycle associated 8	1.62491	0.00738875	no	no	no	no
FUBP1	far upstream element binding protein 1	1.62425	0.0279785	no	no	no	no
SNX6	sorting nexin 6	1.62422	0.00474601	no	no	no	no
ZNF33B	zinc finger protein 33B	1.62352	0.00584316	no	no	no	no
ANAPC5	anaphase promoting complex subunit 5	1.62129	0.0281528	no	no	no	no
PRKCQ-AS1	PRKCQ antisense RNA 1	1.62003	0.0293527	no	no	no	no
PPP3CA	protein phosphatase 3 catalytic subunit alpha	1.61915	0.00865202	no	no	no	no
BACH1	BTB domain and CNC homolog 1	1.61914	0.0289021	no	no	no	no
BRCC3	BRCA1/BRCA2-containing complex subunit 3	1.61892	0.0381808	no	no	no	no
ELAC1	elaC ribonuclease Z 1	1.61807	0.0111065	no	no	no	no
GNL2	G protein nucleolar 2	1.61799	0.0219673	no	no	no	no
SF1	splicing factor 1	1.61732	0.00465799	no	no	no	no
CIAPIN1	cytokine induced apoptosis inhibitor 1	1.61728	0.00929635	no	no	no	no
TMEM248	transmembrane protein 248	1.61691	0.00214126	no	no	no	no
PINX1	PIN2/TERF1 interacting telomerase inhibitor 1	1.6164	0.0226766	no	no	no	no
SLC7A6	solute carrier family 7 member 6	1.61625	0.0217918	no	no	no	no
PPP6C	protein phosphatase 6 catalytic subunit	1.61618	0.0113538	no	no	no	no
PPP4R2	protein phosphatase 4 regulatory subunit 2	1.61594	0.0168059	no	no	no	no
CNOT6	CCR4-NOT transcription complex subunit 6	1.61541	0.0193325	no	no	no	no
ZNF217	zinc finger protein 217	1.61535	0.0429423	no	no	no	no
IER3IP1	immediate early response 3 interacting protein 1	1.61532	0.0102666	no	no	no	no
ELP5	elongator acetyltransferase complex subunit 5	1.61494	0.00232737	no	no	no	no
SF3B4	splicing factor 3b subunit 4	1.61414	0.00474601	no	no	no	no
SRPK2	SRSF protein kinase 2	1.61385	0.0169591	no	no	no	no
PLAA	phospholipase A2 activating protein	1.61382	0.0437188	no	no	no	no
MRPL3	mitochondrial ribosomal protein L3	1.61369	0.0208011	no	no	no	no
COLGALT1	collagen beta(1-O)galactosyltransferase 1	1.61301	0.0211758	no	no	no	no
SAFB	scaffold attachment factor B	1.61214	0.0017951	no	no	no	no
ARFGEF2	ADP ribosylation factor guanine nucleotide exchange factor 2	1.61183	0.0403048	no	no	no	no
PRMT3	protein arginine methyltransferase 3	1.6118	0.0338505	no	no	no	no
UGGT2	UDP-glucose glycoprotein glucosyltransferase 2	1.61173	0.023447	no	no	no	no
FTSJ1	FtsJ RNA methyltransferase homolog 1	1.61153	0.00202639	no	no	no	no
POLDIP2	DNA polymerase delta interacting protein 2	1.61135	0.00363152	no	no	no	no
TMEM170A	transmembrane protein 170A	1.6109	0.0035113	no	no	no	no
PRCC	papillary renal cell carcinoma (translocation-associated)	1.60989	0.00435686	no	no	no	no
ANKFY1	ankyrin repeat and FYVE domain containing 1	1.6097	0.0188947	no	no	no	no
ACADM	acyl-CoA dehydrogenase medium chain	1.60933	0.00946298	no	no	no	no
SLC16A10	solute carrier family 16 member 10	1.60913	0.00813478	no	no	no	no
NUFIP2	NUFIP2, FMR1 interacting protein 2	1.60874	0.0448474	no	no	no	no
MTMR6	myotubularin related protein 6	1.60869	0.00685586	no	no	no	no
HPS3	HPS3, biogenesis of lysosomal organelles complex 2 subunit 1	1.60841	0.038768	no	no	no	no
FTSJ2	FtsJ RNA methyltransferase homolog 2 (E. coli)	1.60752	0.00608555	no	no	no	no
ASNS	asparagine synthetase (glutamine-hydrolyzing)	1.60678	0.00741735	no	no	no	no
FUS	FUS RNA binding protein	1.60666	0.0113599	no	no	no	no
NCOA1	nuclear receptor coactivator 1	1.60631	0.0424524	no	no	no	no
NUCKS1	nuclear casein kinase and cyclin dependent kinase substrate 1	1.60605	0.00528683	no	no	no	no
TXN2	thioredoxin 2	1.60564	0.00328391	no	no	no	no
C2orf43	chromosome 2 open reading frame 43	1.60532	0.0408586	no	no	no	no
GTF3C2	general transcription factor IIIC subunit 2	1.60518	0.00921417	no	no	no	no
APPBP2	amyloid beta precursor protein binding protein 2	1.60499	0.0332866	no	no	no	no
MTIF2	mitochondrial translational initiation factor 2	1.60495	0.0373106	no	no	no	no
SMNDC1	survival motor neuron domain containing 1	1.60444	0.00605099	no	no	no	no
ZFAS1	ZNFX1 antisense RNA 1	1.60437	0.00629189	no	no	no	no
NOL11	nucleolar protein 11	1.604	0.00423199	no	no	no	no
HMGN5	high mobility group nucleosome binding domain 5	1.60381	0.00929635	no	no	no	no
CLTA	clathrin light chain A	1.60291	0.00356054	no	no	no	no
RUVBL1	RuvB like AAA ATPase 1	1.60239	0.0159855	no	no	no	no
SNRNP48	small nuclear ribonucleoprotein U11/U12 subunit 48	1.60167	0.00929635	no	no	no	no
XPR1	xenotropic and polytropic retrovirus receptor 1	1.60165	0.041035	no	no	no	no
PYURF	PIGY upstream reading frame	1.60133	0.0328076	no	no	no	yes
ELP2	elongator acetyltransferase complex subunit 2	1.6004	0.0136473	no	no	no	no
RBMX2	RNA binding motif protein, X-linked 2	1.6003	0.00325463	no	no	no	no
WEE1	WEE1 G2 checkpoint kinase	1.60026	0.00365167	no	no	no	no
EIF3D	eukaryotic translation initiation factor 3 subunit D	1.60003	0.00548057	no	no	no	no
NFU1	NFU1 iron-sulfur cluster scaffold	1.59926	0.0258376	no	no	no	no
UPF1	UPF1, RNA helicase and ATPase	1.59895	0.0055396	no	no	no	no
PPM1G	protein phosphatase, Mg2+/Mn2+ dependent 1G	1.59838	0.00289828	no	no	no	no
ALKBH3	alkB homolog 3, alpha-ketoglutaratedependent dioxygenase	1.59835	0.0323336	no	no	no	no
OTTHUMG00000019603	NA	1.59795	0.0201862	no	no	no	yes
CBS	cystathionine-beta-synthase	1.59749	0.0105961	no	no	no	no
PRPF31	pre-mRNA processing factor 31	1.59745	0.00794644	no	no	no	no
ZNF826P	zinc finger protein 826, pseudogene	1.59725	0.0417257	no	no	no	no
EIF2AK4	eukaryotic translation initiation factor 2 alpha kinase 4	1.59705	0.016375	no	no	no	no
DDX55	DEAD-box helicase 55	1.5968	0.00807209	no	no	no	no
MSANTD4	Myb/SANT DNA binding domain containing 4 with coiled-coils	1.59639	0.0059514	no	no	no	no
ZNF259	zinc finger protein 259	1.59631	0.00354966	no	no	no	yes
MRPS16	mitochondrial ribosomal protein S16	1.59595	0.00173884	no	no	no	no
ZNF652	zinc finger protein 652	1.59561	0.0397132	no	no	no	no
DNAJC6	DnaJ heat shock protein family (Hsp40) member C6	1.59549	0.0449619	no	no	no	no
WBP4	WW domain binding protein 4	1.59485	0.0198311	no	no	no	no
RBM27	RNA binding motif protein 27	1.5942	0.0434366	no	no	no	no
LOC100129361	chromosome X open reading frame 69-like	1.59379	0.0165744	no	no	no	no
CDC23	cell division cycle 23	1.59336	0.0144171	no	no	no	no
EIF3E	eukaryotic translation initiation factor 3 subunit E	1.59316	0.00365702	no	no	no	no
RBM22	RNA binding motif protein 22	1.59299	0.0143286	no	no	no	no
CEP76	centrosomal protein 76	1.59239	0.0453604	no	no	no	no
CSPP1	centrosome and spindle pole associated protein 1	1.59191	0.0266749	no	no	no	no
POLR3A	RNA polymerase III subunit A	1.59184	0.00462316	no	no	no	no
FKBP3	FK506 binding protein 3	1.59179	0.0111218	no	no	no	no
PSMD5-AS1	PSMD5 antisense RNA 1 (head to head)	1.59153	0.0312234	no	no	no	no
PCGF6	polycomb group ring finger 6	1.59147	0.0168455	no	no	no	no
SLC29A1	solute carrier family 29 member 1 (Augustine blood group)	1.5907	0.00547474	no	no	no	no
COX5A	cytochrome c oxidase subunit 5A	1.59045	0.0429886	no	no	no	no
PPP1R15B	protein phosphatase 1 regulatory subunit 15B	1.5898	0.0215609	no	no	no	no
TMED7	transmembrane p24 trafficking protein 7	1.58971	0.0203652	no	no	no	no
UBA2	ubiquitin like modifier activating enzyme 2	1.58919	0.0125745	no	no	no	no
POLR2D	RNA polymerase II subunit D	1.58916	0.0124774	no	no	no	no
LCMT1	leucine carboxyl methyltransferase 1	1.58885	0.0125745	no	no	no	no
ARL8B	ADP ribosylation factor like GTPase 8B	1.58878	0.0358018	no	no	no	no
RPF1	ribosome production factor 1 homolog	1.58844	0.013826	no	no	no	no
ZNF326	zinc finger protein 326	1.58822	0.0461527	no	no	no	no
SEC23B	Sec23 homolog B, coat complex II component	1.5881	0.0108849	no	no	no	no
PAIP2B	poly(A) binding protein interacting protein 2B	1.58644	0.0273868	no	no	no	no
NARS	asparaginyl-tRNA synthetase	1.58642	0.0108083	no	no	no	no
VAMP7	vesicle associated membrane protein 7	1.58605	0.0370422	no	no	no	no
SUCLG2	succinate-CoA ligase GDP-forming beta subunit	1.58595	0.00687011	no	no	no	no
TERF2	telomeric repeat binding factor 2	1.58571	0.00489351	no	no	no	no
API5	apoptosis inhibitor 5	1.58535	0.0236388	no	no	no	no
PRR14L	proline rich 14 like	1.58534	0.0397132	no	no	no	no
CREB3L2	cAMP responsive element binding protein 3 like 2	1.58527	0.0142539	no	no	no	no
STX18	syntaxin 18	1.58486	0.0206219	no	no	no	no
MRPS9	mitochondrial ribosomal protein S9	1.58463	0.0112804	no	no	no	no
ATP6V1H	ATPase H+ transporting V1 subunit H	1.58431	0.0289021	no	no	no	no
CNIH	cornichon homolog (Drosophila)	1.58386	0.006812	no	no	no	yes
PDIA3P	protein disulfide isomerase family A member 3 pseudogene	1.58293	0.0191401	no	no	no	yes
RPP14	ribonuclease P/MRP subunit p14	1.58285	0.00450148	no	no	no	no
PSMA2	proteasome subunit alpha 2	1.58227	0.0117726	no	no	no	no
HAUS1	HAUS augmin like complex subunit 1	1.58201	0.0148511	no	no	no	no
ST3GAL2	ST3 beta-galactoside alpha-2,3-sialyltransferase 2	1.58173	0.011813	no	no	no	no
RDH10	retinol dehydrogenase 10	1.58166	0.0155193	no	no	no	no
ABCF1	ATP binding cassette subfamily F member 1	1.58093	0.00868164	no	no	no	no
ABCF1	ATP binding cassette subfamily F member 1	1.58093	0.00868164	no	no	no	no
ABCF1	ATP binding cassette subfamily F member 1	1.58093	0.00868164	no	no	no	no
ABCF1	ATP binding cassette subfamily F member 1	1.58093	0.00868164	no	no	no	no
ABCF1	ATP binding cassette subfamily F member 1	1.58093	0.00868164	no	no	no	no
ABCF1	ATP binding cassette subfamily F member 1	1.58093	0.00868164	no	no	no	no
COPS7A	COP9 signalosome subunit 7A	1.58041	0.00445744	no	no	no	no
WDR5	WD repeat domain 5	1.58028	0.00794644	no	no	no	no
PSMA1	proteasome subunit alpha 1	1.58014	0.0035261	no	no	no	no
RNMT	RNA guanine-7 methyltransferase	1.57994	0.0235806	no	no	no	no
LOC100505876	uncharacterized LOC100505876	1.57955	0.00433033	no	no	no	yes
ATP11C	ATPase phospholipid transporting 11C	1.57931	0.0374159	no	no	no	no
RAN	RAN, member RAS oncogene family	1.57881	0.00546767	no	no	no	no
ASF1A	anti-silencing function 1A histone chaperone	1.57759	0.0346553	no	no	no	no
NMD3	NMD3 ribosome export adaptor	1.57704	0.0059256	no	no	no	no
WBP11	WW domain binding protein 11	1.57704	0.0274783	no	no	no	no
WBP5	WW domain binding protein 5	1.57703	0.0185868	no	no	no	no
TUBGCP4	tubulin gamma complex associated protein 4	1.57663	0.0259684	no	no	no	no
PDE12	phosphodiesterase 12	1.57516	0.0148779	no	no	no	no
SPDL1	spindle apparatus coiled-coil protein 1	1.57499	0.0340565	no	no	no	no
DDX3X	DEAD-box helicase 3, X-linked	1.57474	0.0202121	no	no	no	no
CCDC47	coiled-coil domain containing 47	1.5747	0.0166366	no	no	no	no
TRAPPC8	trafficking protein particle complex 8	1.57436	0.0229975	no	no	no	no
DUS4L	dihydrouridine synthase 4 like	1.57418	0.00518236	no	no	no	no
SNX27	sorting nexin family member 27	1.57392	0.00868164	no	no	no	no
UBE3A	ubiquitin protein ligase E3A	1.57376	0.0290935	no	no	no	no
MON1B	MON1 homolog B, secretory trafficking associated	1.57369	0.00512267	no	no	no	no
DCUN1D5	defective in cullin neddylation 1 domain containing 5	1.5732	0.00939006	no	no	no	no
OTUD7B	OTU deubiquitinase 7B	1.57309	0.0134275	no	no	no	no
NFXL1	nuclear transcription factor, X-box binding like 1	1.57297	0.0313316	no	no	no	no
GINS2	GINS complex subunit 2	1.57254	0.0287245	no	no	no	no
APOL6	apolipoprotein L6	1.57222	0.0255804	no	no	no	no
NONO	non-POU domain containing octamer binding	1.57203	0.0183933	no	no	no	no
RPL9	ribosomal protein L9	1.5717	0.00144262	no	no	no	no
CTSA	cathepsin A	1.57055	0.00684177	no	no	no	no
CHEK2	checkpoint kinase 2	1.56973	0.00816978	no	no	no	no
CENPH	centromere protein H	1.5696	0.0479969	no	no	no	no
SCO1	SCO1, cytochrome c oxidase assembly protein	1.56947	0.0397168	no	no	no	no
CLN6	CLN6, transmembrane ER protein	1.56921	0.013597	no	no	no	no
GPN1	GPN-loop GTPase 1	1.56878	0.00473123	no	no	no	no
PET112	PET112 homolog (yeast)	1.56876	0.00842353	no	no	no	no
ITCH	itchy E3 ubiquitin protein ligase	1.56875	0.0290409	no	no	no	no
COASY	Coenzyme A synthase	1.56865	0.0063487	no	no	no	no
RRP1	ribosomal RNA processing 1	1.56825	0.0105	no	no	no	no
MCM3	minichromosome maintenance complex component 3	1.5681	0.0254165	no	no	no	no
USP22	ubiquitin specific peptidase 22	1.56787	0.00760655	no	no	no	no
CHD8	chromodomain helicase DNA binding protein 8	1.56766	0.0105232	no	no	no	no
METTL13	methyltransferase like 13	1.56711	0.0277993	no	no	no	no
CTPS2	CTP synthase 2	1.56639	0.0456854	no	no	no	no
CTNNAL1	catenin alpha like 1	1.56614	0.0248382	no	no	no	no
LIN7C	lin-7 homolog C, crumbs cell polarity complex component	1.56581	0.0178652	no	no	no	no
XRCC5	X-ray repair cross complementing 5	1.56542	0.0268316	no	no	no	no
SLBP	stem-loop binding protein	1.56532	0.0382193	no	no	no	no
MPV17	MPV17, mitochondrial inner membrane protein	1.5652	0.0158437	no	no	no	no
ZNF146	zinc finger protein 146	1.56491	0.0273755	no	no	no	no
GLO1	glyoxalase I	1.56473	0.0139039	no	no	no	no
AGPS	alkylglycerone phosphate synthase	1.56418	0.046436	no	no	no	no
BAZ1B	bromodomain adjacent to zinc finger domain 1B	1.56391	0.0402645	no	no	no	no
YKT6	YKT6 v-SNARE homolog	1.56362	0.00367859	no	no	no	no
PI4K2B	phosphatidylinositol 4-kinase type 2 beta	1.5636	0.0266034	no	no	no	no
DGUOK-AS1	DGUOK antisense RNA 1	1.56337	0.0213044	no	no	no	yes
TAF12	TATA-box binding protein associated factor 12	1.56316	0.0182899	no	no	no	no
APOBEC3D	apolipoprotein B mRNA editing enzyme catalytic subunit 3D	1.5622	0.0147411	no	no	no	no
SF3B3	splicing factor 3b subunit 3	1.56204	0.0260805	no	no	no	no
CXCL1	C-X-C motif chemokine ligand 1	1.56188	0.0295093	no	no	no	no
C10orf12	chromosome 10 open reading frame 12	1.56174	0.0276705	no	no	no	no
B4GALT5	beta-1,4-galactosyltransferase 5	1.56173	0.0144029	no	no	no	no
TSEN15	tRNA splicing endonuclease subunit 15	1.56165	0.0480976	no	no	no	no
ZC3HAV1	zinc finger CCCH-type containing, antiviral 1	1.5615	0.015074	no	no	no	no
COA6	cytochrome c oxidase assembly factor 6	1.5615	0.0067411	no	no	no	no
SMAD4	SMAD family member 4	1.56143	0.0357823	no	no	no	no
EIF2B1	eukaryotic translation initiation factor 2B subunit alpha	1.56142	0.00548057	no	no	no	no
G3BP1	G3BP stress granule assembly factor 1	1.56133	0.0173994	no	no	no	no
AP3M1	adaptor related protein complex 3 mu 1 subunit	1.56087	0.00488409	no	no	no	no
ARID3B	AT-rich interaction domain 3B	1.56077	0.00741735	no	no	no	no
ADAM6	ADAM metallopeptidase domain 6 (pseudogene)	1.5607	0.0161685	no	no	no	no
EIF1AD	eukaryotic translation initiation factor 1A domain containing	1.56063	0.0125352	no	no	no	no
UQCRFS1	ubiquinol-cytochrome c reductase, Rieske iron-sulfur polypeptide 1	1.56054	0.00537881	no	no	no	no
FECH	ferrochelatase	1.56047	0.0216746	no	no	no	no
PSMA6	proteasome subunit alpha 6	1.56037	0.0202836	no	no	no	yes
AKIP1	A-kinase interacting protein 1	1.56025	0.00725214	no	no	no	no
PQLC2	PQ loop repeat containing 2	1.5596	0.011264	no	no	no	no
SERBP1	SERPINE1 mRNA binding protein 1	1.55865	0.0271509	no	no	no	no
CRK	CRK proto-oncogene, adaptor protein	1.55857	0.0102899	no	no	no	no
ASNSD1	asparagine synthetase domain containing 1	1.5582	0.0290437	no	no	no	no
RPL12	ribosomal protein L12	1.5576	0.0107369	no	no	no	no
LINC00667	long intergenic non-protein coding RNA 667	1.5566	0.00463327	no	no	no	no
TSN	translin	1.55647	0.010913	no	no	no	no
MORC2	MORC family CW-type zinc finger 2	1.5563	0.00899389	no	no	no	no
CISH	cytokine inducible SH2 containing protein	1.55622	0.0127457	no	no	no	no
SFT2D1	SFT2 domain containing 1	1.55607	0.00921417	no	no	no	no
VDAC2	voltage dependent anion channel 2	1.55585	0.00626293	no	no	no	no
PLAUR	plasminogen activator, urokinase receptor	1.55561	0.023757	no	no	no	no
LIMS3	LIM zinc finger domain containing 3	1.5551	0.00488409	no	no	no	no
AP4E1	adaptor related protein complex 4 epsilon 1 subunit	1.55435	0.038462	no	no	no	no
NABP2	nucleic acid binding protein 2	1.55308	0.00781677	no	no	no	no
EBPL	emopamil binding protein like	1.5528	0.0277681	no	no	no	no
RPS27A	ribosomal protein S27a	1.55279	0.0138562	no	no	no	no
TYMS	thymidylate synthetase	1.55268	0.0255247	no	no	no	no
PSMG1	proteasome assembly chaperone 1	1.55254	0.0369276	no	no	no	no
NHLRC3	NHL repeat containing 3	1.55227	0.00819342	no	no	no	no
JMJD8	jumonji domain containing 8	1.55176	0.00538191	no	no	no	no
DCTN5	dynactin subunit 5	1.55174	0.00807209	no	no	no	no
PUM1	pumilio RNA binding family member 1	1.55158	0.01098	no	no	no	no
OCIAD1	OCIA domain containing 1	1.55132	0.00284194	no	no	no	no
BPNT1	3'(2'), 5'-bisphosphate nucleotidase 1	1.55104	0.0126273	no	no	no	no
SLC25A36	solute carrier family 25 member 36	1.55096	0.0433602	no	no	no	no
NCOA5	nuclear receptor coactivator 5	1.55075	0.0393149	no	no	no	no
PIK3R4	phosphoinositide-3-kinase regulatory subunit 4	1.55052	0.0454	no	no	no	no
FASTKD1	FAST kinase domains 1	1.55051	0.00667883	no	no	no	no
ANKRD13A	ankyrin repeat domain 13A	1.5502	0.00547474	no	no	no	no
TIMELESS	timeless circadian regulator	1.54998	0.0265731	no	no	no	no
TRAPPC10	trafficking protein particle complex 10	1.54993	0.0235654	no	no	no	no
FNDC3B	fibronectin type III domain containing 3B	1.54927	0.0139154	no	no	no	no
IDH3B	isocitrate dehydrogenase 3 (NAD(+)) beta	1.54889	0.0142773	no	no	no	no
FTL	ferritin light chain	1.54877	0.00328391	no	no	no	no
MKRN2	makorin ring finger protein 2	1.54874	0.0386264	no	no	no	no
MKKS	McKusick-Kaufman syndrome	1.54821	0.00955802	no	no	no	no
DPP9	dipeptidyl peptidase 9	1.54755	0.00505656	no	no	no	no
C19orf59	chromosome 19 open reading frame 59	1.54736	0.020696	no	no	no	yes
PFDN1	prefoldin subunit 1	1.54714	0.00838794	no	no	no	no
CUL1	cullin 1	1.54712	0.0136679	no	no	no	no
DHX8	DEAH-box helicase 8	1.54702	0.0121859	no	no	no	no
TRMT61B	tRNA methyltransferase 61B	1.54679	0.0346307	no	no	no	no
SCAF4	SR-related CTD associated factor 4	1.54669	0.011713	no	no	no	no
SPNS1	sphingolipid transporter 1 (putative)	1.54658	0.00652388	no	no	no	no
SDHD	succinate dehydrogenase complex subunit D	1.54637	0.0105983	no	no	no	no
ICK	intestinal cell kinase	1.54624	0.0100494	no	no	no	no
HACL1	2-hydroxyacyl-CoA lyase 1	1.54601	0.00817382	no	no	no	no
CHTF8	chromosome transmission fidelity factor 8	1.54578	0.00778411	no	no	no	no
AKIRIN2	akirin 2	1.5455	0.00714074	no	no	no	no
MCM7	minichromosome maintenance complex component 7	1.54515	0.00949911	no	no	no	no
CTSL1	cathepsin L1	1.54494	0.0229627	no	no	no	yes
PARL	presenilin associated rhomboid like	1.54486	0.0135663	no	no	no	no
PLBD2	phospholipase B domain containing 2	1.5448	0.0288873	no	no	no	no
U2AF2	U2 small nuclear RNA auxiliary factor 2	1.54468	0.00504601	no	no	no	no
DDX39A	DExD-box helicase 39A	1.54431	0.0136165	no	no	no	no
KPNA6	karyopherin subunit alpha 6	1.544	0.00474601	no	no	no	no
PMPCB	peptidase, mitochondrial processing beta subunit	1.54387	0.0191971	no	no	no	no
SRD5A3	steroid 5 alpha-reductase 3	1.54307	0.0111718	no	no	no	no
ENOPH1	enolase-phosphatase 1	1.54254	0.014045	no	no	no	no
RNF6	ring finger protein 6	1.54235	0.0314231	no	no	no	no
SAAL1	serum amyloid A like 1	1.5423	0.0150647	no	no	no	no
SNORD42A	small nucleolar RNA, C/D box 42A	1.54167	0.0049725	no	no	no	yes
OSBPL1A	oxysterol binding protein like 1A	1.54166	0.0493989	no	no	no	no
C21orf119	chromosome 21 open reading frame 119	1.54134	0.00628086	no	no	no	no
SNORD114-15	small nucleolar RNA, C/D box 114-15	1.54077	0.00629189	no	no	no	yes
BLOC1S6	biogenesis of lysosomal organelles complex 1 subunit 6	1.54069	0.0109911	no	no	no	no
TRANK1	tetratricopeptide repeat and ankyrin repeat containing 1	1.54066	0.0094611	no	no	no	no
SAP30BP	SAP30 binding protein	1.54062	0.0103266	no	no	no	no
ATP5F1	ATP synthase, H+ transporting, mitochondrial Fo complex subunit B1	1.54056	0.00711081	no	no	no	no
TBCE	tubulin folding cofactor E	1.54027	0.0435875	no	no	no	no
RAB21	RAB21, member RAS oncogene family	1.54021	0.0417543	no	no	no	no
PROSC	proline synthetase co-transcribed homolog (bacterial)	1.54004	0.0170176	no	no	no	no
ATP5J	ATP synthase, H+ transporting, mitochondrial Fo complex subunit F6	1.53981	0.00628086	no	no	no	no
UBL7	ubiquitin like 7	1.53962	0.00208261	no	no	no	no
MRPL13	mitochondrial ribosomal protein L13	1.53948	0.0185962	no	no	no	no
ERMP1	endoplasmic reticulum metallopeptidase 1	1.53839	0.0180766	no	no	no	no
RAD54L2	RAD54 like 2	1.53802	0.027943	no	no	no	no
MARS	methionyl-tRNA synthetase	1.5376	0.00404103	no	no	no	no
EIF2S2	eukaryotic translation initiation factor 2 subunit beta	1.53756	0.0030595	no	no	no	no
LAMP1	lysosomal associated membrane protein 1	1.53743	0.00584817	no	no	no	no
RPL29	ribosomal protein L29	1.53697	0.021085	no	no	no	no
CLPP	caseinolytic mitochondrial matrix peptidase proteolytic subunit	1.53651	0.0107369	no	no	no	no
STIM2	stromal interaction molecule 2	1.53629	0.0147411	no	no	no	no
DNAJB11	DnaJ heat shock protein family (Hsp40) member B11	1.53604	0.0227936	no	no	no	no
SENP2	SUMO1/sentrin/SMT3 specific peptidase 2	1.53543	0.00548057	no	no	no	no
NEK2	NIMA related kinase 2	1.53531	0.0245004	no	no	no	no
ERCC8	ERCC excision repair 8, CSA ubiquitin ligase complex subunit	1.53528	0.0128128	no	no	no	no
KATNA1	katanin catalytic subunit A1	1.53528	0.0271769	no	no	no	no
UBAP1	ubiquitin associated protein 1	1.53436	0.0479969	no	no	no	no
ABCF1	ATP binding cassette subfamily F member 1	1.53424	0.00911786	no	no	no	no
EDEM3	ER degradation enhancing alpha-mannosidase like protein 3	1.53398	0.0477937	no	no	no	no
DNAJC7	DnaJ heat shock protein family (Hsp40) member C7	1.53395	0.0105815	no	no	no	no
PRR11	proline rich 11	1.53386	0.012832	no	no	no	no
NBR1	NBR1, autophagy cargo receptor	1.53358	0.0304885	no	no	no	no
KLHL15	kelch like family member 15	1.53345	0.0248424	no	no	no	no
DUS1L	dihydrouridine synthase 1 like	1.53327	0.00522506	no	no	no	no
DDX27	DEAD-box helicase 27	1.53238	0.00681684	no	no	no	no
EIF3L	eukaryotic translation initiation factor 3 subunit L	1.53233	0.00325463	no	no	no	no
WDR77	WD repeat domain 77	1.53212	0.011264	no	no	no	no
TTC9C	tetratricopeptide repeat domain 9C	1.53185	0.0150788	no	no	no	no
COQ3	coenzyme Q3, methyltransferase	1.53179	0.0325471	no	no	no	no
SMIM10	small integral membrane protein 10	1.53179	0.0446551	no	no	no	no
TARS2	threonyl-tRNA synthetase 2, mitochondrial (putative)	1.53177	0.00435686	no	no	no	yes
GLS	glutaminase	1.53156	0.0456237	no	no	no	no
RPA2	replication protein A2	1.53126	0.0154439	no	no	no	no
FAF2	Fas associated factor family member 2	1.53125	0.0213048	no	no	no	no
LANCL2	LanC like 2	1.53119	0.00747264	no	no	no	no
UFC1	ubiquitin-fold modifier conjugating enzyme 1	1.53089	0.0230926	no	no	no	no
CCNG1	cyclin G1	1.53088	0.0140428	no	no	no	no
FAM78A	family with sequence similarity 78 member A	1.53044	0.00459008	no	no	no	no
METTL22	methyltransferase like 22	1.53021	0.00427012	no	no	no	no
BLVRA	biliverdin reductase A	1.52989	0.0493989	no	no	no	no
CCDC25	coiled-coil domain containing 25	1.52954	0.0371933	no	no	no	no
GSK3B	glycogen synthase kinase 3 beta	1.52913	0.0386264	no	no	no	no
GTF3C1	general transcription factor IIIC subunit 1	1.52906	0.0132096	no	no	no	no
TCHP	trichoplein keratin filament binding	1.52895	0.00327723	no	no	no	no
MRPL46	mitochondrial ribosomal protein L46	1.52869	0.00679453	no	no	no	no
FUT1	fucosyltransferase 1 (H blood group)	1.52853	0.0162214	no	no	no	no
GRSF1	G-rich RNA sequence binding factor 1	1.52812	0.0313446	no	no	no	no
MRPL20	mitochondrial ribosomal protein L20	1.528	0.00430938	no	no	no	no
RAB7A	RAB7A, member RAS oncogene family	1.52794	0.043666	no	no	no	no
SNX14	sorting nexin 14	1.52792	0.04636	no	no	no	no
PDHA1	pyruvate dehydrogenase E1 alpha 1 subunit	1.52742	0.004367	no	no	no	no
TMEM167A	transmembrane protein 167A	1.52699	0.0165703	no	no	no	no
HSD17B7P2	hydroxysteroid 17-beta dehydrogenase 7 pseudogene 2	1.52693	0.0380608	no	no	no	no
EXOSC8	exosome component 8	1.52656	0.00470219	no	no	no	no
CDC25A	cell division cycle 25A	1.52653	0.019877	no	no	no	no
CCT2	chaperonin containing TCP1 subunit 2	1.52603	0.0167063	no	no	no	no
IPO11	importin 11	1.52594	0.0346407	no	no	no	no
SLC43A2	solute carrier family 43 member 2	1.52593	0.0273868	no	no	no	no
PPP1CC	protein phosphatase 1 catalytic subunit gamma	1.52538	0.00474601	no	no	no	no
SCML1	Scm polycomb group protein like 1	1.52508	0.047934	no	no	no	no
DCPS	decapping enzyme, scavenger	1.52507	0.0215207	no	no	no	no
ERI1	exoribonuclease 1	1.52491	0.022258	no	no	no	no
OTTHUMG00000169968	NA	1.5249	0.0151647	no	no	no	yes
MTERFD3	MTERF domain containing 3	1.52475	0.0315518	no	no	no	yes
MAPKAPK5	mitogen-activated protein kinase-activated protein kinase 5	1.52425	0.0173067	no	no	no	no
BTRC	beta-transducin repeat containing E3 ubiquitin protein ligase	1.52398	0.0270256	no	no	no	no
AIFM1	apoptosis inducing factor mitochondria associated 1	1.52392	0.0243211	no	no	no	no
R3HDM1	R3H domain containing 1	1.52358	0.0420835	no	no	no	no
TBCCD1	TBCC domain containing 1	1.52351	0.0434741	no	no	no	no
GXYLT1	glucoside xylosyltransferase 1	1.5233	0.0182169	no	no	no	no
GGA2	golgi associated, gamma adaptin ear containing, ARF binding protein 2	1.52276	0.00860403	no	no	no	no
PTPMT1	protein tyrosine phosphatase, mitochondrial 1	1.5227	0.00691098	no	no	no	no
COMMD9	COMM domain containing 9	1.52265	0.00546767	no	no	no	no
MTMR1	myotubularin related protein 1	1.52257	0.0185676	no	no	no	no
KRAS	KRAS proto-oncogene, GTPase	1.52253	0.0394013	no	no	no	no
INTS5	integrator complex subunit 5	1.52249	0.0203889	no	no	no	no
DIEXF	digestive organ expansion factor homolog (zebrafish)	1.52194	0.00895556	no	no	no	no
NOP58	NOP58 ribonucleoprotein	1.52191	0.0442128	no	no	no	no
MRPS5	mitochondrial ribosomal protein S5	1.52145	0.0136165	no	no	no	no
CTDSPL2	CTD small phosphatase like 2	1.5213	0.00440457	no	no	no	no
USP39	ubiquitin specific peptidase 39	1.52104	0.00538994	no	no	no	no
ZSWIM6	zinc finger SWIM-type containing 6	1.52101	0.0456962	no	no	no	no
HPRT1	hypoxanthine phosphoribosyltransferase 1	1.5208	0.0314074	no	no	no	no
VARS	valyl-tRNA synthetase	1.52073	0.00729541	no	no	no	no
NOM1	nucleolar protein with MIF4G domain 1	1.52024	0.00819342	no	no	no	no
LSM14A	LSM14A, mRNA processing body assembly factor	1.51965	0.0472796	no	no	no	no
MRPS21	mitochondrial ribosomal protein S21	1.51959	0.0311394	no	no	no	no
MTA2	metastasis associated 1 family member 2	1.5194	0.0244055	no	no	no	no
C11orf1	chromosome 11 open reading frame 1	1.51907	0.016102	no	no	no	no
CCDC91	coiled-coil domain containing 91	1.51881	0.0488555	no	no	no	no
UTP18	UTP18, small subunit processome component	1.51878	0.0152364	no	no	no	no
DERA	deoxyribose-phosphate aldolase	1.51855	0.0135139	no	no	no	no
NAT9	N-acetyltransferase 9 (putative)	1.51853	0.0180431	no	no	no	no
NUP93	nucleoporin 93	1.51802	0.0375048	no	no	no	no
NFS1	NFS1, cysteine desulfurase	1.51753	0.0150449	no	no	no	no
PEPD	peptidase D	1.51736	0.0252778	no	no	no	no
ATP5A1	ATP synthase, H+ transporting, mitochondrial F1 complex, alpha subunit 1, cardiac muscle	1.51736	0.0435968	no	no	no	no
BECN1	beclin 1	1.51711	0.0161298	no	no	no	no
BACE1-AS	BACE1 antisense RNA	1.51673	0.0308765	no	no	no	yes
NUDC	nuclear distribution C, dynein complex regulator	1.51639	0.0113538	no	no	no	no
RABL3	RAB, member of RAS oncogene family like 3	1.51601	0.00504601	no	no	no	no
TMEM214	transmembrane protein 214	1.51524	0.00681684	no	no	no	no
CHUK	conserved helix-loop-helix ubiquitous kinase	1.51516	0.0360983	no	no	no	no
GTF3C6	general transcription factor IIIC subunit 6	1.51503	0.0330999	no	no	no	no
FAM118B	family with sequence similarity 118 member B	1.51461	0.0304493	no	no	no	no
CMPK1	cytidine/uridine monophosphate kinase 1	1.51425	0.0271879	no	no	no	no
FCF1	FCF1, rRNA-processing protein	1.51357	0.0226137	no	no	no	no
PFDN2	prefoldin subunit 2	1.51355	0.027397	no	no	no	no
RCN1	reticulocalbin 1	1.51329	0.0132249	no	no	no	no
BRI3BP	BRI3 binding protein	1.51282	0.0137146	no	yes	no	no
MED24	mediator complex subunit 24	1.51246	0.00947674	no	no	no	no
ATP6V0D2	ATPase H+ transporting V0 subunit d2	1.51215	0.0152299	no	no	no	no
EIF2B5	eukaryotic translation initiation factor 2B subunit epsilon	1.51201	0.011117	no	no	no	no
CCT4	chaperonin containing TCP1 subunit 4	1.51178	0.021411	no	no	no	no
DPY30	dpy-30, histone methyltransferase complex regulatory subunit	1.51175	0.0319433	no	no	no	no
IGF1R	insulin like growth factor 1 receptor	1.5116	0.0205898	no	no	no	no
GAS2L1	growth arrest specific 2 like 1	1.51146	0.00657958	no	no	no	no
EMC7	ER membrane protein complex subunit 7	1.51083	0.0170176	no	no	no	no
MTMR12	myotubularin related protein 12	1.51071	0.0215207	no	no	no	no
UBE3D	ubiquitin protein ligase E3D	1.51055	0.00894244	no	no	no	no
NDUFA1	NADH:ubiquinone oxidoreductase subunit A1	1.50978	0.0476997	no	no	no	no
NSA2	NSA2, ribosome biogenesis homolog	1.50978	0.00667883	no	no	no	no
RPP30	ribonuclease P/MRP subunit p30	1.50967	0.0129791	no	no	no	no
EIF4EBP2	eukaryotic translation initiation factor 4E binding protein 2	1.50865	0.00690186	no	no	no	no
PNPLA4	patatin like phospholipase domain containing 4	1.50843	0.0017951	no	no	no	no
HERC2	HECT and RLD domain containing E3 ubiquitin protein ligase 2	1.50808	0.00468142	no	no	no	no
GOT1	glutamic-oxaloacetic transaminase 1	1.50791	0.0139602	no	no	no	no
ARL5B	ADP ribosylation factor like GTPase 5B	1.50784	0.0282034	no	no	no	no
WDFY1	WD repeat and FYVE domain containing 1	1.50779	0.0106841	no	no	no	no
VMP1	vacuole membrane protein 1	1.50776	0.00691674	no	no	no	no
RQCD1	RCD1 required for cell differentiation1 homolog (S. pombe)	1.50759	0.0144519	no	no	no	no
TIMMDC1	translocase of inner mitochondrial membrane domain containing 1	1.5075	0.00384348	no	no	no	no
MCM2	minichromosome maintenance complex component 2	1.50731	0.0165292	no	no	no	no
IFNAR1	interferon alpha and beta receptor subunit 1	1.50658	0.0386422	no	no	no	no
USP6NL	USP6 N-terminal like	1.50643	0.0227918	no	no	no	no
ISG20L2	interferon stimulated exonuclease gene 20 like 2	1.50539	0.00752391	no	no	no	no
C18orf25	chromosome 18 open reading frame 25	1.50461	0.0495727	no	no	no	no
CCDC125	coiled-coil domain containing 125	1.50404	0.00546767	no	no	no	no
RAB1A	RAB1A, member RAS oncogene family	1.50402	0.00853224	no	no	no	no
HNRNPR	heterogeneous nuclear ribonucleoprotein R	1.50379	0.0422859	no	no	no	no
VPS39	VPS39, HOPS complex subunit	1.5032	0.00997557	no	no	no	no
CCNF	cyclin F	1.50303	0.0030389	no	no	no	no
MAPK1IP1L	mitogen-activated protein kinase 1 interacting protein 1 like	1.50281	0.0246473	no	no	no	no
MAPRE3	microtubule associated protein RP/EB family member 3	1.50271	0.00964226	no	no	no	no
NOL6	nucleolar protein 6	1.50255	0.0380731	no	no	no	no
VPRBP	Vpr (HIV-1) binding protein	1.50252	0.0310601	no	no	no	no
OSBPL11	oxysterol binding protein like 11	1.50242	0.0346778	no	no	no	no
RFC2	replication factor C subunit 2	1.50213	0.0246687	no	no	no	no
PSMF1	proteasome inhibitor subunit 1	1.5019	0.0183933	no	no	no	no
PEX12	peroxisomal biogenesis factor 12	1.50146	0.0158201	no	no	no	no
MRPL32	mitochondrial ribosomal protein L32	1.50139	0.00455099	no	no	no	no
TIMM21	translocase of inner mitochondrial membrane 21	1.50111	0.0364052	no	no	no	no
CHMP4B	charged multivesicular body protein 4B	1.5008	0.00561181	no	no	no	no
DPH5	diphthamide biosynthesis 5	1.50076	0.0273755	no	no	no	no
ADAR	adenosine deaminase, RNA specific	1.50076	0.021411	no	no	no	no
AHSA1	activator of HSP90 ATPase activity 1	1.50039	0.0306957	no	no	no	no
DCTPP1	dCTP pyrophosphatase 1	1.50014	0.0318474	no	no	no	no
EMILIN2	elastin microfibril interfacer 2	1.50014	0.0338244	no	no	no	no
PIAS2	protein inhibitor of activated STAT 2	1.50006	0.0479969	no	no	no	no
WDR82	WD repeat domain 82	1.50001	0.00538367	no	no	no	no
PTGES3L-AARSD1	PTGES3L-AARSD1 readthrough	1.50001	0.0059256	no	no	no	yes
MRPL47	mitochondrial ribosomal protein L47	1.50001	0.00672916	no	no	no	no
GIT2	G protein-coupled receptor kinase interacting ArfGAP 2	1.50001	0.00752391	no	no	no	no
TIMM10	translocase of inner mitochondrial membrane 10 homolog (yeast)	1.50001	0.00778411	no	yes	no	no
FARSA	phenylalanyl-tRNA synthetase, alpha subunit	1.50001	0.00929635	no	no	no	no
OTTHUMG00000157333	NA	1.50001	0.0137509	no	no	no	yes
SMIM19	small integral membrane protein 19	1.50001	0.015404	no	no	no	no
TIPIN	TIMELESS interacting protein	1.50001	0.0163619	no	no	no	no
MED14	mediator complex subunit 14	1.50001	0.0170484	no	no	no	no
NELFCD	negative elongation factor complex member C/D	1.50001	0.0205477	no	no	no	no
MTO1	mitochondrial tRNA translation optimization 1	1.50001	0.0221495	no	no	no	no
CDKN2AIPNL	CDKN2A interacting protein N-terminal like	1.50001	0.0252389	no	no	no	no
YIPF5	Yip1 domain family, member 5	1.50001	0.0276876	no	no	no	no
SKA2	spindle and kinetochore associated complex subunit 2	1.50001	0.0308667	no	no	no	no
TRIP12	thyroid hormone receptor interactor 12	1.50001	0.0343087	no	no	no	no
COQ7	coenzyme Q7 homolog, ubiquinone (yeast)	1.50001	0.0348803	no	no	no	no
ARMC1	armadillo repeat containing 1	1.50001	0.0380595	no	no	no	no
ANXA7	annexin A7	1.50001	0.0405317	no	no	no	no
PDK3	pyruvate dehydrogenase kinase, isozyme 3	1.50001	0.0418179	no	no	no	no
RGPD2	RANBP2-like and GRIP domain containing 2	1.50001	0.0491209	no	no	no	yes

## Sheet: AB up-regulated (present study)
Gene symbol	Description	Fold change	Adjusted p-value	significant in meta-analysis	significant in Xu et al. reanalysis	significant in Xu et al. publication	found only in this microarray platform
A4GALT	alpha 1,4-galactosyltransferase	1.50082	0.0427509	yes	yes	yes	no
AASS	aminoadipate-semialdehyde synthase	2.56858	0.000222695	yes	yes	yes	no
ABCA5	ATP binding cassette subfamily A member 5	1.87053	0.0273695	yes	no	yes	no
ACSL1	acyl-CoA synthetase long chain family member 1	1.59598	0.0118334	yes	yes	yes	no
ADA	adenosine deaminase	1.77216	0.0340737	no	no	yes	no
AKR1C1	aldo-keto reductase family 1 member C1	1.77027	0.0132956	yes	no	yes	no
AKR1C3	aldo-keto reductase family 1 member C3	2.12662	0.00536295	yes	yes	yes	no
ALDH1A1	aldehyde dehydrogenase 1 family member A1	3.15917	0.0106761	yes	no	yes	no
APOL3	apolipoprotein L3	1.62387	0.00552566	yes	no	yes	no
AQP1	aquaporin 1 (Colton blood group)	2.24942	0.000645147	yes	yes	yes	no
BCL11A	B-cell CLL/lymphoma 11A	1.65397	0.0059256	yes	yes	yes	no
BMPR2	bone morphogenetic protein receptor type 2	2.56734	0.00260581	yes	yes	yes	no
CA1	carbonic anhydrase 1	10.0037	0.000135589	yes	yes	yes	no
CAPRIN2	caprin family member 2	5.11876	0.000279579	yes	yes	yes	no
CLC	Charcot-Leyden crystal galectin	5.70823	0.00570064	yes	no	yes	no
CLIC2	chloride intracellular channel 2	2.73949	0.00396901	yes	yes	yes	no
CXorf57	chromosome X open reading frame 57	1.94047	0.00486939	yes	yes	yes	no
DNAJA4	DnaJ heat shock protein family (Hsp40) member A4	1.53804	0.00813478	yes	yes	yes	no
EPDR1	ependymin related 1	1.52542	0.0160667	yes	yes	yes	no
FAM188A	family with sequence similarity 188, member A	1.9743	0.00813478	yes	yes	yes	no
FAS	Fas cell surface death receptor	2.33468	0.000581861	yes	yes	yes	no
GCH1	GTP cyclohydrolase 1	4.48191	0.000555668	yes	no	yes	no
GCNT2	glucosaminyl (N-acetyl) transferase 2, I-branching enzyme (I blood group)	2.01263	0.00124937	yes	yes	yes	no
GFOD1	glucose-fructose oxidoreductase domain containing 1	1.62557	0.0102811	yes	no	yes	no
GRINA	glutamate ionotropic receptor NMDA type subunit associated protein 1	1.51195	0.0160667	yes	yes	yes	no
HAGH	hydroxyacylglutathione hydrolase	1.63507	0.0034812	yes	yes	yes	no
HBB	hemoglobin subunit beta	34.3319	4.25e-05	yes	yes	yes	no
HBB	hemoglobin subunit beta	3.47174	0.000697262	yes	yes	yes	no
HBD	hemoglobin subunit delta	44.4133	3.49e-09	yes	yes	yes	no
HERC6	HECT and RLD domain containing E3 ubiquitin protein ligase family member 6	1.50082	0.0371919	yes	yes	yes	no
HSBP1L1	heat shock factor binding protein 1 like 1	1.84661	0.00428367	yes	no	yes	no
IMPA2	inositol monophosphatase 2	2.16646	0.00220976	yes	yes	yes	no
IQSEC1	IQ motif and Sec7 domain 1	1.50292	0.00356054	yes	yes	yes	no
JAZF1	JAZF zinc finger 1	3.05462	0.00731471	yes	no	yes	no
KIF21A	kinesin family member 21A	2.45273	0.0165292	yes	yes	yes	no
KLHDC8A	kelch domain containing 8A	1.60967	0.0236382	yes	yes	yes	no
LGALS3	galectin 3	5.66452	0.000222662	yes	yes	yes	no
MAP3K5	mitogen-activated protein kinase kinase kinase 5	2.73782	0.00108814	yes	yes	yes	no
MMD	monocyte to macrophage differentiation associated	2.21781	0.00552566	yes	yes	yes	no
NDFIP1	Nedd4 family interacting protein 1	1.64297	0.0156774	yes	yes	yes	no
PDZK1IP1	PDZK1 interacting protein 1	1.76924	0.00486911	yes	yes	yes	no
PEAR1	platelet endothelial aggregation receptor 1	1.58709	0.00537881	yes	no	yes	no
PHLPP2	PH domain and leucine rich repeat protein phosphatase 2	2.84577	0.00128197	yes	no	yes	no
POLE2	DNA polymerase epsilon 2, accessory subunit	1.70878	0.00800146	yes	no	yes	no
PPP1R9B	protein phosphatase 1 regulatory subunit 9B	1.82184	0.00253091	yes	no	yes	no
PPP2R5B	protein phosphatase 2 regulatory subunit B'beta	1.57801	0.0111866	yes	no	yes	no
PRRG4	proline rich and Gla domain 4	1.67917	0.0263204	yes	yes	yes	no
PTMS	parathymosin	2.50564	0.00293658	yes	no	yes	no
RAB6B	RAB6B, member RAS oncogene family	1.99963	0.0280889	yes	no	yes	no
RANBP10	RAN binding protein 10	2.01669	0.000629979	yes	yes	yes	no
RIMKLB	ribosomal modification protein rimK like family member B	1.66974	0.0270722	yes	yes	yes	no
SERINC5	serine incorporator 5	1.96129	0.00346916	yes	yes	yes	no
SERPINE2	serpin family E member 2	2.07348	0.0160093	yes	no	yes	no
SGPP1	sphingosine-1-phosphate phosphatase 1	1.93838	0.0158437	yes	no	yes	no
SLC14A1	solute carrier family 14 member 1 (Kidd blood group)	2.47776	0.0058177	yes	no	yes	no
SLC22A16	solute carrier family 22 member 16	3.60052	0.000355507	yes	yes	yes	no
SNTB1	syntrophin beta 1	1.73963	0.00996871	yes	yes	yes	no
ST6GALNAC4	ST6 N-acetylgalactosaminide alpha-2,6-sialyltransferase 4	1.76875	0.00188906	yes	yes	yes	no
STOM	stomatin	2.0655	0.00387891	yes	no	yes	no
STXBP1	syntaxin binding protein 1	1.7608	0.00240374	yes	no	yes	no
TNXB	tenascin XB	2.9836	1e-05	yes	no	yes	no
TSPO	translocator protein	1.56877	0.00781367	yes	no	yes	no
TSPO2	translocator protein 2	2.35749	0.0120791	yes	yes	yes	no
WNK1	WNK lysine deficient protein kinase 1	1.67665	0.0322701	yes	no	yes	no
ANKRD36	ankyrin repeat domain 36	2.15358	0.0252368	yes	no	no	no
ANKRD36B	ankyrin repeat domain 36B	2.23424	0.0111065	yes	no	no	no
ANKRD36BP2	ankyrin repeat domain 36B pseudogene 2	2.5306	0.00548057	yes	no	no	no
ANKRD36C	ankyrin repeat domain 36C	2.56888	0.00496257	yes	no	no	no
AQP3	aquaporin 3 (Gill blood group)	1.86526	0.000581861	yes	no	no	no
BCAM	basal cell adhesion molecule (Lutheran blood group)	2.42002	0.00124937	yes	no	no	no
BOLA2	bolA family member 2	1.6567	0.0245529	yes	no	no	no
C11orf80	chromosome 11 open reading frame 80	1.72472	0.0141291	yes	no	no	no
C5orf42	chromosome 5 open reading frame 42	1.81391	0.00474601	yes	no	no	no
ARHGEF37	Rho guanine nucleotide exchange factor 37	1.8168	0.00173884	yes	yes	no	no
CCDC144A	coiled-coil domain containing 144A	1.98772	0.00897742	yes	no	no	no
CDK14	cyclin dependent kinase 14	2.2872	0.00343441	yes	no	no	no
CYSLTR2	cysteinyl leukotriene receptor 2	2.36451	0.000204396	yes	no	no	no
ESR2	estrogen receptor 2	1.82034	0.0081005	yes	no	no	no
CA2	carbonic anhydrase 2	2.25551	0.00435548	yes	yes	no	no
FCER1A	Fc fragment of IgE receptor Ia	3.40708	0.00637218	yes	no	no	no
FHL2	four and a half LIM domains 2	1.91325	0.00248823	yes	no	no	no
CTNNA1	catenin alpha 1	1.67277	0.0031459	yes	yes	no	no
FMNL3	formin like 3	1.82551	0.00379447	yes	no	no	no
GUK1	guanylate kinase 1	1.5481	0.0128208	yes	no	no	no
HDC	histidine decarboxylase	2.90728	0.0103806	yes	no	no	no
HDGFRP3	hepatoma-derived growth factor related protein 3	1.62855	0.0193832	yes	no	no	no
HIST1H1B	histone cluster 1 H1 family member b	1.82714	0.00998892	yes	no	no	no
HIST1H2AK	histone cluster 1 H2A family member k	2.07256	0.00502805	yes	no	no	no
HIST1H3B	histone cluster 1 H3 family member b	2.67711	0.0401846	yes	no	no	no
HLA-F-AS1	HLA-F antisense RNA 1	1.79653	0.0221495	yes	no	no	no
IFI27	interferon alpha inducible protein 27	2.27604	0.00548057	yes	no	no	no
IFI44	interferon induced protein 44	3.57633	0.0062376	yes	no	no	no
LOC100190986	uncharacterized LOC100190986	1.74706	0.0449528	yes	no	no	no
LOC100509445	uncharacterized LOC100509445	1.50082	0.018751	yes	no	no	no
LOC439994	uncharacterized LOC439994	1.51384	0.0361965	yes	no	no	no
MALAT1	metastasis associated lung adenocarcinoma transcript 1 (non-protein coding)	2.09549	0.00516598	yes	no	no	no
MLLT4	myeloid/lymphoid or mixed-lineage leukemia (trithorax homolog Drosophila); translocated to 4	2.28813	0.0323377	yes	no	no	no
MS4A2	membrane spanning 4-domains A2	5.70319	0.00182781	yes	no	no	no
NOTCH2NL	notch 2 N-terminal like	2.93334	0.00712998	yes	no	no	no
NOTCH2NL	notch 2 N-terminal like	2.08339	0.0112804	yes	no	no	no
NOTCH2NL	notch 2 N-terminal like	2.01662	0.00260581	yes	no	no	no
PNP	purine nucleoside phosphorylase	1.73439	0.0057094	yes	no	no	no
RNASE2	ribonuclease A family member 2	5.13802	0.0100787	yes	no	no	no
SCARNA17	small Cajal body-specific RNA 17	2.11311	0.010523	yes	no	no	no
SNORA37	small nucleolar RNA, H/ACA box 37	2.2451	0.00744959	yes	no	no	no
SNORA65	small nucleolar RNA, H/ACA box 65	6.5284	0.000138011	yes	no	no	no
SNORA72	small nucleolar RNA, H/ACA box 72	3.08688	0.00842353	yes	no	no	no
SYBU	syntabulin	2.29214	0.000453218	yes	no	no	no
SLC50A1	solute carrier family 50 member 1	2.12487	0.00369829	yes	yes	no	no
TPTE2P5	transmembrane phosphoinositide 3-phosphatase and tensin homolog 2 pseudogene 5	2.18138	0.0117811	yes	no	no	no
ZNF462	zinc finger protein 462	2.22313	0.00486049	yes	no	no	no
CD69	CD69 molecule	2.36337	0.0277667	no	no	no	no
CPA3	carboxypeptidase A3	4.34386	0.00488109	no	no	no	no
TNXA	tenascin XA (pseudogene)	2.18412	0.000222695	yes	yes	no	no
HBM	hemoglobin, mu	1.50082	0.0481758	no	no	no	no
WHAMMP2	WAS protein homolog associated with actin, golgi membranes and microtubules pseudogene 2	1.84812	0.00709489	yes	yes	no	no
SLC6A8	solute carrier family 6 member 8	1.57802	0.00517701	no	no	no	no
RNA5SP348	RNA, 5S ribosomal pseudogene 348	10.7968	0.000671383	no	no	no	yes
RNA5SP134	RNA, 5S ribosomal pseudogene 134	6.60326	0.000617389	no	no	no	yes
LOC100505633	uncharacterized LOC100505633	6.5956	3.14e-06	no	no	no	yes
SNORA2B	small nucleolar RNA, H/ACA box 2B	6.25523	0.000464068	no	no	no	yes
RNA5SP399	RNA, 5S ribosomal pseudogene 399	5.83094	0.000640433	no	no	no	yes
RNA5SP122	RNA, 5S ribosomal pseudogene 122	4.99516	0.00109607	no	no	no	yes
SNORA79	small nucleolar RNA, H/ACA box 79	4.93989	0.000815438	no	no	no	yes
SCARNA4	small Cajal body-specific RNA 4	4.4111	0.00680502	no	no	no	yes
VTRNA1-1	vault RNA 1-1	4.13362	0.00785645	no	no	no	yes
RNU5B-1	RNA, U5B small nuclear 1	3.92959	0.00293658	no	no	no	yes
SNORA15	small nucleolar RNA, H/ACA box 15	3.88588	0.000542548	no	no	no	yes
SNORA15	small nucleolar RNA, H/ACA box 15	3.88588	0.000542548	no	no	no	yes
RNA5SP199	RNA, 5S ribosomal pseudogene 199	3.73558	0.0011492	no	no	no	yes
IFIT1B	interferon induced protein with tetratricopeptide repeats 1B	3.7191	0.0176374	no	no	no	yes
RNA5SP428	RNA, 5S ribosomal pseudogene 428	3.7043	0.00240374	no	no	no	yes
RNA5SP242	RNA, 5S ribosomal pseudogene 242	3.48607	0.0025214	no	no	no	yes
RNA5SP19	RNA, 5S ribosomal pseudogene 19	3.42299	0.000355507	no	no	no	yes
RNA5SP127	RNA, 5S ribosomal pseudogene 127	3.33325	0.00502805	no	no	no	yes
RNA5SP161	RNA, 5S ribosomal pseudogene 161	3.09007	0.000537027	no	no	no	yes
MIR520E	microRNA 520e	3.04819	0.0238587	no	no	no	yes
RNA5SP506	RNA, 5S ribosomal pseudogene 506	3.01749	0.0118397	no	no	no	yes
RNY1P8	RNA, Ro-associated Y1 pseudogene 8	2.94555	0.00311692	no	no	no	yes
SNORA46	small nucleolar RNA, H/ACA box 46	2.89865	0.023595	no	no	no	yes
SNORA59A	small nucleolar RNA, H/ACA box 59A	2.86366	0.00615908	no	no	no	yes
SNORA59A	small nucleolar RNA, H/ACA box 59A	2.86366	0.00615908	no	no	no	yes
MIR3140	microRNA 3140	2.85972	0.011117	no	no	no	yes
RNA5SP338	RNA, 5S ribosomal pseudogene 338	2.84527	0.00348205	no	no	no	yes
SNORA13	small nucleolar RNA, H/ACA box 13	2.75158	0.00735379	no	no	no	yes
SNORD16	small nucleolar RNA, C/D box 16	2.74632	0.000581861	no	no	no	yes
RNA5SP290	RNA, 5S ribosomal pseudogene 290	2.70513	0.00552566	no	no	no	yes
SNORA7B	small nucleolar RNA, H/ACA box 7B	2.66861	0.00427269	no	no	no	yes
RNA5-8SP6	RNA, 5.8S ribosomal pseudogene 6	2.64932	0.00502805	no	no	no	yes
RNU6ATAC5P	RNA, U6atac small nuclear 5, pseudogene	2.63631	0.00128688	no	no	no	yes
SNORD85	small nucleolar RNA H/ACA box 85	2.60679	0.0118536	no	no	no	yes
RNU6ATAC3P	RNA, U6atac small nuclear 3, pseudogene	2.57013	0.0441115	no	no	no	yes
MIR502	microRNA 502	2.55558	0.00497511	no	no	no	yes
VTRNA2-1	vault RNA 2-1	2.52591	0.00961777	no	no	no	yes
RNU5E-1	RNA, U5E small nuclear 1	2.42268	0.00247345	no	no	no	yes
RNA5SP520	RNA, 5S ribosomal pseudogene 520	2.41262	0.0077688	no	no	no	yes
GUSBP3	glucuronidase, beta pseudogene 3	2.39436	0.0360475	no	no	no	no
MIR451A	microRNA 451a	2.39008	0.0327471	no	no	no	yes
SNORA22	small nucleolar RNA, H/ACA box 22	2.3449	0.00837631	no	no	no	yes
IFITM4P	interferon induced transmembrane protein 4 pseudogene	2.3317	0.00222888	no	no	no	yes
RNU1-18P	RNA, U1 small nuclear 18, pseudogene	2.29017	0.0167234	no	no	no	yes
RNA5SP387	RNA, 5S ribosomal pseudogene 387	2.28059	0.0396248	no	no	no	yes
HLA-B	major histocompatibility complex, class I, B	2.26693	0.0487426	no	no	no	no
CCDC144CP	coiled-coil domain containing 144C, pseudogene	2.24714	0.0273868	no	no	no	no
SNORD11B	small nucleolar RNA, C/D box 11B	2.24643	0.0151382	no	no	no	yes
SNORA9	small nucleolar RNA, H/ACA box 9	2.24264	0.00503067	no	no	no	yes
SNORD90	small nucleolar RNA, C/D box 90	2.23954	0.0374666	no	no	no	yes
CCDC144CP	coiled-coil domain containing 144C, pseudogene	2.23569	0.0180895	no	no	no	no
SNORA64	small nucleolar RNA, H/ACA box 64	2.23185	0.00364951	no	no	no	yes
MIR4461	microRNA 4461	2.20548	0.00428766	no	no	no	yes
RNA5SP77	RNA, 5S ribosomal pseudogene 77	2.20286	0.0324637	no	no	no	yes
RNU5E-9P	RNA, U5E small nuclear 9, pseudogene	2.1908	0.00544893	no	no	no	yes
OTTHUMG00000164068	NA	2.18865	0.0147748	no	no	no	yes
RNA5SP129	RNA, 5S ribosomal pseudogene 129	2.16544	0.0486035	no	no	no	yes
SNORA23	small nucleolar RNA, H/ACA box 23	2.14196	0.000330685	no	no	no	yes
RNA5SP177	RNA, 5S ribosomal pseudogene 177	2.13281	0.0231483	no	no	no	yes
EZR-AS1	EZR antisense RNA 1	2.12726	0.00103982	no	no	no	yes
SCARNA8	small Cajal body-specific RNA 8	2.12713	0.0205546	no	no	no	yes
C6orf170	chromosome 6 open reading frame 170	2.11321	0.00513114	no	no	no	yes
SNORD63	small nucleolar RNA, C/D box 63	2.09078	0.012917	no	no	no	yes
RNA5SP30	RNA, 5S ribosomal pseudogene 30	2.08065	0.00486939	no	no	no	yes
MIR4441	microRNA 4441	2.05141	0.00538775	no	no	no	yes
SNORA70C	small nucleolar RNA, H/ACA box 70C	2.03306	0.0429846	no	no	no	yes
OTTHUMG00000170985	NA	2.01969	0.00362073	no	no	no	yes
SNORA45	small nucleolar RNA H/ACA box 45	2.01529	0.00345259	no	no	no	yes
RNA5SP480	RNA, 5S ribosomal pseudogene 480	2.00892	0.0143842	no	no	no	yes
SNORA84	small nucleolar RNA, H/ACA box 84	2.00279	0.0105453	no	no	no	yes
XAF1	XIAP associated factor 1	1.98185	0.0157914	no	no	no	no
RNA5SP176	RNA, 5S ribosomal pseudogene 176	1.97858	0.0214404	no	no	no	yes
RNA5SP152	RNA, 5S ribosomal pseudogene 152	1.96818	0.00365702	no	no	no	yes
SCARNA15	small Cajal body-specific RNA 15	1.9469	0.0386264	no	no	no	no
MIR375	microRNA 375	1.94002	0.0132046	no	no	no	yes
TMEM9B-AS1	TMEM9B antisense RNA 1	1.93424	0.00345181	no	no	no	yes
SNORA75	small nucleolar RNA, H/ACA box 75	1.92933	0.0203865	no	no	no	yes
NAV2-AS3	NAV2 antisense RNA 3	1.92356	0.00220976	no	no	no	yes
LOC100506934	uncharacterized LOC100506934	1.91716	0.0213067	no	no	no	yes
MIR601	microRNA 601	1.91273	0.00345717	no	no	no	yes
SNORD8	small nucleolar RNA, C/D box 8	1.90904	0.0135414	no	no	no	no
LOC100506060	uncharacterized LOC100506060	1.89145	0.0426918	no	no	no	yes
ARHGDIG	Rho GDP dissociation inhibitor gamma	1.89023	0.00108696	no	no	no	no
RNU5F-2P	RNA, U5F small nuclear 2, pseudogene	1.88841	0.00427012	no	no	no	yes
SNORD9	small nucleolar RNA, C/D box 9	1.88241	0.0296032	no	no	no	yes
RNU7-45P	RNA, U7 small nuclear 45 pseudogene	1.87393	0.041035	no	no	no	yes
SNORA76	small nucleolar RNA H/ACA box 76	1.86982	0.0217738	no	no	no	yes
MRPL42P5	mitochondrial ribosomal protein L42 pseudogene 5	1.86657	0.0124216	no	no	no	yes
RNA5SP183	RNA, 5S ribosomal pseudogene 183	1.8503	0.0231908	no	no	no	yes
OTTHUMG00000172590	NA	1.84802	0.0480196	no	no	no	yes
DGCR11	DiGeorge syndrome critical region gene 11 (non-protein coding)	1.84798	0.0274482	no	no	no	no
RNU7-57P	RNA, U7 small nuclear 57 pseudogene	1.84459	0.00801423	no	no	no	yes
MIR3143	microRNA 3143	1.83909	0.042995	no	no	no	yes
SNORD104	small nucleolar RNA, C/D box 104	1.83762	0.039946	no	no	no	yes
NPIPB3	nuclear pore complex interacting protein family member B3	1.83	0.00946384	no	no	no	yes
OTTHUMG00000178158	NA	1.82953	0.0188781	no	no	no	yes
RABGAP1L-IT1	RABGAP1L intronic transcript 1	1.8275	0.0425779	no	no	no	yes
CHMP4C	charged multivesicular body protein 4C	1.81737	0.000629979	no	no	no	no
OTTHUMG00000021966	NA	1.80745	0.0149504	no	no	no	yes
SNORA21	small nucleolar RNA, H/ACA box 21	1.80282	0.0103266	no	no	no	no
ALG9-IT1	ALG9 intronic transcript 1	1.80053	0.00903118	no	no	no	yes
SNORA54	small nucleolar RNA, H/ACA box 54	1.7984	0.0265943	no	no	no	yes
YME1L1	YME1 like 1 ATPase	1.79596	0.0321243	no	no	no	no
FKSG49	hepatocellular carcinoma-associated antigen HCA25b	1.78975	0.0219274	no	no	no	no
RN7SK	RNA, 7SK small nuclear	1.78864	0.00778411	no	no	no	yes
SCARNA22	small Cajal body-specific RNA 22	1.78777	0.0243923	no	no	no	yes
MIR1258	microRNA 1258	1.77983	0.0170286	no	no	no	yes
RNA5SP450	RNA, 5S ribosomal pseudogene 450	1.77358	0.00598412	no	no	no	yes
PARP15	poly(ADP-ribose) polymerase family member 15	1.76764	0.00281304	no	no	no	no
SNORA47	small nucleolar RNA, H/ACA box 47	1.76645	0.0473078	no	no	no	yes
LOC653562	uncharacterized LOC653562	1.75572	0.0300848	no	no	no	yes
RNA5SP206	RNA, 5S ribosomal pseudogene 206	1.75491	0.00474601	no	no	no	yes
WHAMMP3	WAS protein homolog associated with actin, golgi membranes and microtubules pseudogene 3	1.75468	0.00436118	no	no	no	yes
LINC00566	long intergenic non-protein coding RNA 566	1.7531	0.0236322	no	no	no	no
HLA-F	major histocompatibility complex, class I, F	1.74963	0.0435968	no	no	no	no
HLA-F	major histocompatibility complex, class I, F	1.74963	0.0435968	no	no	no	no
HLA-F	major histocompatibility complex, class I, F	1.74963	0.0435968	no	no	no	no
RNU1-14P	RNA, U1 small nuclear 14, pseudogene	1.74649	0.030829	no	no	no	yes
MIR4737	microRNA 4737	1.74095	0.0147082	no	no	no	yes
LOC150381	uncharacterized LOC150381	1.74067	0.00200213	no	no	no	yes
RNA5SP427	RNA, 5S ribosomal pseudogene 427	1.7328	0.00612108	no	no	no	yes
SNORA71D	small nucleolar RNA, H/ACA box 71D	1.73216	0.00946298	no	no	no	yes
OR10Q1	olfactory receptor family 10 subfamily Q member 1	1.73194	0.04325	no	no	no	yes
SNORD116-2	small nucleolar RNA, C/D box 116-2	1.72952	0.0421688	no	no	no	yes
MIR635	microRNA 635	1.70548	0.0128109	no	no	no	yes
MIR29C	microRNA 29c	1.6992	0.0128109	no	no	no	yes
FGF5	fibroblast growth factor 5	1.69259	0.00559749	no	no	no	no
BRWD1-IT1	BRWD1 intronic transcript 1	1.69044	0.010454	no	no	no	yes
MIR642B	microRNA 642b	1.68797	0.0241125	no	no	no	yes
FAM138C	family with sequence similarity 138 member C	1.68782	0.00479975	no	no	no	yes
SNORD61	small nucleolar RNA, C/D box 61	1.68521	0.033335	no	no	no	yes
SNORA34	small nucleolar RNA H/ACA box 34	1.682	0.0375691	no	no	no	yes
IL23A	interleukin 23 subunit alpha	1.68157	0.0128966	no	no	no	no
RNA5SP390	RNA, 5S ribosomal pseudogene 390	1.68136	0.0066472	no	no	no	yes
RNU1-21P	RNA, U1 small nuclear 21, pseudogene	1.68047	0.0173994	no	no	no	yes
PVRL1	poliovirus receptor-related 1 (herpesvirus entry mediator C)	1.67545	0.00233257	no	no	no	no
JUND	JunD proto-oncogene, AP-1 transcription factor subunit	1.67334	0.0243634	no	no	no	no
ZNF415	zinc finger protein 415	1.67246	0.0138189	no	no	no	no
SPTLC3	serine palmitoyltransferase long chain base subunit 3	1.67015	0.0247254	no	no	no	no
RTP4	receptor transporter protein 4	1.66739	0.00504601	no	no	no	no
MIR328	microRNA 328	1.66671	0.0165495	no	no	no	yes
SNORD116-24	small nucleolar RNA, C/D box 116-24	1.66587	0.0381085	no	no	no	yes
SCARNA10	small Cajal body-specific RNA 10	1.66317	0.0485782	no	no	no	yes
RNA5SP325	RNA, 5S ribosomal pseudogene 325	1.66095	0.0231245	no	no	no	yes
KRT18P15	keratin 18 pseudogene 15	1.66017	0.00667883	no	no	no	yes
SNORD62A	small nucleolar RNA, C/D box 62A	1.65282	0.0359169	no	no	no	yes
SNORD62A	small nucleolar RNA, C/D box 62A	1.65282	0.0359169	no	no	no	yes
RNA5SP175	RNA, 5S ribosomal pseudogene 175	1.64662	0.0176123	no	no	no	yes
RNA5SP455	RNA, 5S ribosomal pseudogene 455	1.64338	0.0174691	no	no	no	yes
GCNT6	glucosaminyl (N-acetyl) transferase 6	1.63678	0.00584316	no	no	no	yes
MIR3659	microRNA 3659	1.63669	0.0188781	no	no	no	yes
RNA5-8SP5	RNA, 5.8S ribosomal pseudogene 5	1.63397	0.0382806	no	no	no	yes
FAM83F	family with sequence similarity 83 member F	1.63299	0.00188906	no	no	no	no
MIR1284	microRNA 1284	1.63297	0.0352487	no	no	no	yes
OTTHUMG00000016846	NA	1.63106	0.025667	no	no	no	yes
GBP3	guanylate binding protein 3	1.62993	0.0496546	no	no	no	no
OTTHUMG00000155433	NA	1.62934	0.041149	no	no	no	yes
SNORA71C	small nucleolar RNA, H/ACA box 71C	1.62924	0.00964226	no	no	no	yes
SNORD116-5	small nucleolar RNA, C/D box 116-5	1.6275	0.0487426	no	no	no	yes
SNORD116-5	small nucleolar RNA, C/D box 116-5	1.6275	0.0487426	no	no	no	yes
SEC14L2	SEC14 like lipid binding 2	1.6239	0.00232737	no	no	no	no
OTTHUMG00000015322	NA	1.61929	0.0304965	no	no	no	yes
OR10D3	olfactory receptor family 10 subfamily D member 3 (putative)	1.61755	0.0063746	no	no	no	no
IGJ	immunoglobulin J polypeptide linker protein for immunoglobulin alpha and mu polypeptides	1.60714	0.0260155	no	no	no	no
HIST1H1C	histone cluster 1 H1 family member c	1.60622	0.00770458	no	no	no	no
RNA5SP107	RNA, 5S ribosomal pseudogene 107	1.606	0.0420835	no	no	no	yes
LOC400927	TPTE and PTEN homologous inositol lipid phosphatase pseudogene	1.60387	0.0290409	no	no	no	yes
SNORD94	small nucleolar RNA, C/D box 94	1.60387	0.00547361	no	no	no	yes
TNK2	tyrosine kinase non receptor 2	1.6027	0.00365702	no	no	no	no
RNA5SP431	RNA, 5S ribosomal pseudogene 431	1.60258	0.0135067	no	no	no	yes
OTTHUMG00000171640	NA	1.60111	0.0215207	no	no	no	yes
RNA5SP160	RNA, 5S ribosomal pseudogene 160	1.59997	0.0228495	no	no	no	yes
MIR206	microRNA 206	1.59886	0.0248849	no	no	no	yes
LOC728323	uncharacterized LOC728323	1.59841	0.00538191	no	no	no	yes
SNORA49	small nucleolar RNA, H/ACA box 49	1.59495	0.0479969	no	no	no	yes
RNA5SP119	RNA, 5S ribosomal pseudogene 119	1.58997	0.0381485	no	no	no	yes
RNA5SP79	RNA, 5S ribosomal pseudogene 79	1.58724	0.0273755	no	no	no	yes
CCNA1	cyclin A1	1.587	0.0264054	no	no	no	no
RNA5SP174	RNA, 5S ribosomal pseudogene 174	1.58068	0.038326	no	no	no	yes
TMEM236	transmembrane protein 236	1.58008	0.0338321	no	no	no	yes
NDUFA6-AS1	NDUFA6 antisense RNA 1 (head to head)	1.57685	0.0237359	no	no	no	yes
ALG12	ALG12, alpha-1,6-mannosyltransferase	1.57595	0.00643911	no	no	no	no
LOC101060615	uncharacterized LOC101060615	1.57534	0.0280246	no	no	no	yes
OTTHUMG00000152880	NA	1.57385	0.0370395	no	no	no	yes
GTDC2	glycosyltransferase-like domain containing 2	1.57151	0.0171179	no	no	no	yes
OTTHUMG00000078370	NA	1.57075	0.0359169	no	no	no	yes
LINC00528	long intergenic non-protein coding RNA 528	1.56976	0.0145544	no	no	no	no
ZNF888	zinc finger protein 888	1.56713	0.0399051	no	no	no	yes
IGHV3-13	immunoglobulin heavy variable 3-13	1.56476	0.0348803	no	no	no	yes
TYRO3P	TYRO3P protein tyrosine kinase pseudogene	1.56004	0.040945	no	no	no	no
MIR4757	microRNA 4757	1.55792	0.0165292	no	no	no	yes
HOXB5	homeobox B5	1.55712	0.00598412	no	no	no	no
CST2	cystatin SA	1.55575	0.0039494	no	no	no	no
LOC100506060	uncharacterized LOC100506060	1.55139	0.0218181	no	no	no	yes
HRH4	histamine receptor H4	1.54994	0.0221686	no	no	no	no
LOC100133616	uncharacterized LOC100133616	1.54947	0.00912096	no	no	no	yes
RNA5SP405	RNA, 5S ribosomal pseudogene 405	1.54659	0.0299896	no	no	no	yes
C1orf186	chromosome 1 open reading frame 186	1.54306	0.00811588	no	no	no	no
METTL6	methyltransferase like 6	1.54214	0.0236322	no	no	no	no
LOC101060147	uncharacterized LOC101060147	1.53817	0.0197259	no	no	no	yes
LOC101060147	uncharacterized LOC101060147	1.53817	0.0197259	no	no	no	yes
SNORD15B	small nucleolar RNA, C/D box 15B	1.53673	0.0215207	no	no	no	yes
OTTHUMG00000013244	NA	1.53622	0.00431448	no	no	no	yes
MIR626	microRNA 626	1.53452	0.0195216	no	no	no	yes
TRAJ38	T cell receptor alpha joining 38	1.53409	0.0198311	no	no	no	yes
MIR320E	microRNA 320e	1.53329	0.00910067	no	no	no	yes
LRRN2	leucine rich repeat neuronal 2	1.53173	0.0250482	no	no	no	no
OTTHUMG00000037977	NA	1.5237	0.0183933	no	no	no	yes
KRT8P11	keratin 8 pseudogene 11	1.51858	0.0222308	no	no	no	no
DCUN1D2-AS2	DCUN1D2 antisense RNA 2	1.51373	0.037373	no	no	no	yes
KRT18P54	keratin 18 pseudogene 54	1.51226	0.0395937	no	no	no	yes
LOC100132055	uncharacterized LOC100132055	1.51209	0.010758	no	no	no	yes
MTRNR2L8	MT-RNR2-like 8	1.50947	0.0140457	no	no	no	yes
LOC100129940	uncharacterized LOC100129940	1.50904	0.0177719	no	no	no	yes
SNORD97	small nucleolar RNA, C/D box 97	1.50857	0.0396248	no	no	no	yes
SNORD88A	small nucleolar RNA, C/D box 88A	1.50797	0.0159315	no	no	no	yes
ZNF674	zinc finger protein 674	1.50574	0.0122744	no	no	no	no
IER3	immediate early response 3	1.50441	0.031692	no	no	no	no
RNA5SP491	RNA, 5S ribosomal pseudogene 491	1.50327	0.0322701	no	no	no	yes
LOC100507540	uncharacterized LOC100507540	1.50302	0.0328076	no	no	no	no
OTTHUMG00000150945	NA	1.50218	0.00374274	no	no	no	yes
RNA5-8SP2	RNA, 5.8S ribosomal pseudogene 2	1.50169	0.038768	no	no	no	yes
RNA5SP410	RNA, 5S ribosomal pseudogene 410	1.50082	0.0137644	no	no	no	yes

## Sheet: FL up-regulated (Xu et al. )
Gene symbol	Description	Fold change	Adjusted p-value	significant in meta-analysis	significant in present study	significant in Xu et al. publication	found only in this microarray platform
ABAT	4-aminobutyrate aminotransferase	2.16672	0.0332972	yes	yes	yes	no
ABT1	activator of basal transcription 1	1.63946	0.0450523	no	no	yes	no
ACAA2	acetyl-CoA acyltransferase 2	1.66517	0.0314704	yes	no	yes	no
ACOT9	acyl-CoA thioesterase 9	2.26597	0.0425516	yes	yes	yes	no
ACRBP	acrosin binding protein	3.12038	0.023555	no	no	yes	no
ACRBP	acrosin binding protein	1.67992	0.0214987	no	no	yes	no
ADORA2B	adenosine A2b receptor	2.7288	0.038942	no	no	yes	no
AKR1B1	aldo-keto reductase family 1 member B	2.03948	0.0424545	no	no	yes	no
ALAS1	5'-aminolevulinate synthase 1	3.00783	0.049978	yes	no	yes	no
ALOX12	arachidonate 12-lipoxygenase, 12S type	4.21305	0.0192001	yes	no	yes	no
ANKRD39	ankyrin repeat domain 39	2.09064	0.0453863	no	no	yes	no
ANXA2	annexin A2	2.43738	0.049681	yes	no	yes	no
APPL1	adaptor protein, phosphotyrosine interacting with PH domain and leucine zipper 1	3.03869	0.033767	yes	yes	yes	no
APPL1	adaptor protein, phosphotyrosine interacting with PH domain and leucine zipper 1	2.01115	0.0240339	yes	yes	yes	no
AQP10	aquaporin 10	1.83268	0.0189269	no	no	yes	no
ARHGDIA	Rho GDP dissociation inhibitor alpha	1.6439	0.027034	no	no	yes	no
ARHGDIA	Rho GDP dissociation inhibitor alpha	1.51015	0.0442868	no	no	yes	no
AURKAIP1	aurora kinase A interacting protein 1	1.76055	0.0363796	no	no	yes	no
AURKAIP1	aurora kinase A interacting protein 1	1.67576	0.0495353	no	no	yes	no
AVEN	apoptosis and caspase activation inhibitor	2.12257	0.0348934	yes	no	yes	no
AXL	AXL receptor tyrosine kinase	7.36902	0.0309587	no	no	yes	no
AZGP1	alpha-2-glycoprotein 1, zinc-binding	5.28869	0.0354115	no	no	yes	no
AZGP1	alpha-2-glycoprotein 1, zinc-binding	1.58185	0.0426745	no	no	yes	no
BAG2	BCL2 associated athanogene 2	2.19827	0.0355168	no	no	yes	no
BAG3	BCL2 associated athanogene 3	3.42666	0.0298593	yes	yes	yes	no
BHLHE40	basic helix-loop-helix family member e40	7.40134	0.0424586	no	no	yes	no
BIN2	bridging integrator 2	2.27625	0.0449144	yes	no	yes	no
C11orf48	Chromosome 11 Open Reading Frame 48	1.90379	0.0283042	no	no	yes	no
C11orf95	chromosome 11 open reading frame 95	2.13991	0.0477826	no	no	yes	no
C14orf2	chromosome 14 open reading frame 2	1.55317	0.0453562	yes	yes	yes	no
C17orf58	chromosome 17 open reading frame 58	1.69511	0.0453227	no	no	yes	no
C1orf116	chromosome 1 open reading frame 116	1.5509	0.0400451	no	no	yes	no
C2CD4B	C2 calcium dependent domain containing 4B	1.68123	0.0436948	no	no	yes	no
C6orf211	Chromosome 6 Open Reading Frame 211	2.30468	0.0313205	yes	yes	yes	no
CAMK1	calcium/calmodulin dependent protein kinase I	1.53863	0.049978	no	no	yes	no
CAP1	cyclase associated actin cytoskeleton regulatory protein 1	2.08125	0.0393423	no	no	yes	no
CAP1	cyclase associated actin cytoskeleton regulatory protein 1	1.94252	0.0219719	no	no	yes	no
CAV2	caveolin 2	5.18127	0.0365445	no	no	yes	no
CAV2	caveolin 2	4.8651	0.0306706	no	no	yes	no
CBFB	core-binding factor beta subunit	2.38847	0.0220809	yes	no	yes	no
CCDC50	coiled-coil domain containing 50	2.38437	0.0128455	yes	yes	yes	no
CCNJL	cyclin J like	2.13032	0.0292094	no	no	yes	no
CD52	CD52 molecule	1.81774	0.041646	no	no	yes	no
CD55	CD55 molecule (Cromer blood group)	1.99463	0.0400451	no	no	yes	no
CD69	CD69 molecule	2.50082	0.02673	no	no	yes	no
CDCA7	cell division cycle associated 7	4.5857	0.00923569	yes	yes	yes	no
CDCA7	cell division cycle associated 7	2.77325	0.0166696	yes	yes	yes	no
CDKN1C	cyclin dependent kinase inhibitor 1C	9.26623	0.0363796	no	no	yes	no
CELF2	CUGBP Elav-like family member 2	2.94371	0.0166696	yes	no	yes	no
CHCHD2	coiled-coil-helix-coiled-coil-helix domain containing 2	1.59439	0.0436948	no	no	yes	no
CKB	creatine kinase B	2.79433	0.0201422	no	no	yes	no
CLEC11A	C-type lectin domain containing 11A	4.13366	0.0348038	no	no	yes	no
CLEC11A	C-type lectin domain containing 11A	3.17486	0.0440584	no	no	yes	no
CLEC11A	C-type lectin domain containing 11A	2.41052	0.0431766	no	no	yes	no
CNN3	calponin 3	2.91025	0.0240228	no	no	yes	no
COL23A1	collagen type XXIII alpha 1 chain	3.67255	0.0348038	no	no	yes	no
COL4A5	collagen type IV alpha 5 chain	6.02187	0.0201422	yes	yes	yes	no
CPA3	carboxypeptidase A3	6.58937	0.0166696	no	no	yes	no
CRIM1	cysteine rich transmembrane BMP regulator 1	7.49587	0.0469543	no	no	yes	no
CRISP2	cysteine rich secretory protein 2	3.34403	0.0299165	no	no	yes	no
CRYAB	crystallin alpha B	5.4706	0.0128455	no	no	yes	no
CRYBA4	crystallin beta A4	4.94547	0.0348934	no	no	yes	no
CRYM	crystallin mu	2.30683	0.0107507	no	no	yes	no
CSNK1E	casein kinase 1 epsilon	1.51349	0.0355548	no	no	yes	no
CSRNP1	cysteine and serine rich nuclear protein 1	1.74358	0.0439098	no	no	yes	no
CST3	cystatin C	2.63528	0.0492687	no	no	yes	no
CTDSP1	CTD small phosphatase 1	1.84646	0.0322089	no	no	yes	no
CXorf65	chromosome X open reading frame 65	1.57543	0.041489	no	no	yes	no
CXXC5	CXXC finger protein 5	1.78584	0.0396726	no	no	yes	no
CXXC5	CXXC finger protein 5	1.64135	0.0332972	no	no	yes	no
CXXC5	CXXC finger protein 5	1.57563	0.02673	no	no	yes	no
DAD1	defender against cell death 1	2.13783	0.041489	yes	yes	yes	no
DBI	diazepam binding inhibitor, acyl-CoA binding protein	2.57082	0.0359656	no	no	yes	no
DBI	diazepam binding inhibitor, acyl-CoA binding protein	2.51689	0.041043	no	no	yes	no
DBI	diazepam binding inhibitor, acyl-CoA binding protein	2.46971	0.0400451	no	no	yes	no
DENND5A	DENN domain containing 5A	2.52892	0.0466297	yes	yes	yes	no
DES	desmin	2.6594	0.0240228	no	no	yes	no
DES	desmin	1.55271	0.0444144	no	no	yes	no
DLC1	DLC1 Rho GTPase activating protein	3.07362	0.00823386	no	no	yes	no
DLC1	DLC1 Rho GTPase activating protein	2.8247	0.0215539	no	no	yes	no
DLK1	delta like non-canonical Notch ligand 1	6.09788	0.0312546	no	no	yes	no
DNM1	dynamin 1	1.88309	0.0307638	no	no	yes	no
DNMBP	dynamin binding protein	2.05381	0.045393	yes	yes	yes	no
DUSP2	dual specificity phosphatase 2	1.93392	0.0396726	no	no	yes	no
DUSP7	dual specificity phosphatase 7	2.06989	0.0426745	no	no	yes	no
DUSP7	dual specificity phosphatase 7	1.66451	0.0427699	no	no	yes	no
E2F3	E2F transcription factor 3	1.97898	0.0462965	yes	yes	yes	no
EGLN1	egl-9 family hypoxia inducible factor 1	3.77589	0.0460905	yes	no	yes	no
EGR1	early growth response 1	12.3351	0.0430033	yes	no	yes	no
EGR1	early growth response 1	8.30608	0.0335826	yes	no	yes	no
EMP2	epithelial membrane protein 2	1.68113	0.0386154	no	no	yes	no
ENDOG	endonuclease G	2.11277	0.0474552	no	no	yes	no
ENO1	enolase 1	1.59222	0.0372088	yes	yes	yes	no
ERO1L	Endoplasmic Oxidoreductin-1-Like Protein	3.3166	0.0486694	yes	no	yes	no
ERRFI1	ERBB receptor feedback inhibitor 1	1.65695	0.0333791	no	no	yes	no
ESRRG	estrogen related receptor gamma	5.48794	0.0201189	no	no	yes	no
EXOSC3	exosome component 3	1.70072	0.02673	yes	yes	yes	no
EXOSC4	exosome component 4	1.55228	0.043674	no	no	yes	no
FAH	fumarylacetoacetate hydrolase	3.44155	0.0469853	yes	yes	yes	no
FAM171A1	family with sequence similarity 171 member A1	3.43498	0.0197211	yes	no	yes	no
FAM174B	family with sequence similarity 174 member B	1.98751	0.0490394	no	no	yes	no
FAM49A	family with sequence similarity 49 member A	3.18442	0.0442868	no	no	yes	no
FAM49A	family with sequence similarity 49 member A	2.77754	0.015309	no	no	yes	no
FAM64A	Family With Sequence Similarity 64 Member A	3.48427	0.0309587	no	no	yes	no
FAM89B	family with sequence similarity 89 member B	1.67714	0.0382082	no	no	yes	no
FAR2	fatty acyl-CoA reductase 2	1.93401	0.0363119	yes	yes	yes	no
FER1L4	fer-1 like family member 4, pseudogene	2.35289	0.0283042	no	no	yes	no
FHOD1	formin homology 2 domain containing 1	1.63156	0.043674	no	no	yes	no
FOXD1	forkhead box D1	10.6647	0.013156	no	no	yes	no
FOXH1	forkhead box H1	2.38446	0.0307844	no	no	yes	no
FOXH1	forkhead box H1	2.12298	0.0492687	no	no	yes	no
GAL	galanin and GMAP prepropeptide	3.83058	0.015309	no	no	yes	no
GALE	UDP-galactose-4-epimerase	2.24822	0.0381146	no	no	yes	no
GALM	galactose mutarotase	2.09026	0.0229945	no	no	yes	no
GATA2	GATA binding protein 2	5.64169	0.0128455	no	no	yes	no
GATA2	GATA binding protein 2	4.04844	0.0153344	no	no	yes	no
GATA5	GATA binding protein 5	17.3335	0.0273827	yes	yes	yes	no
GATA5	GATA binding protein 5	3.05545	0.0335826	yes	yes	yes	no
GNAI1	G protein subunit alpha i1	3.74586	0.0292094	no	no	yes	no
GNAI1	G protein subunit alpha i1	3.55717	0.0410136	no	no	yes	no
GNL3	G protein nucleolar 3	1.77118	0.0401463	yes	yes	yes	no
GPATCH4	G-patch domain containing 4	2.03903	0.0332972	yes	yes	yes	no
GPNMB	glycoprotein nmb	7.38974	0.0463846	yes	yes	yes	no
GPR65	G protein-coupled receptor 65	2.89887	0.0252053	no	no	yes	no
GSTO1	glutathione S-transferase omega 1	1.93338	0.0327755	yes	yes	yes	no
GSTO1	glutathione S-transferase omega 1	1.86011	0.0384338	yes	yes	yes	no
GSTP1	glutathione S-transferase pi 1	2.68159	0.0223491	yes	yes	yes	no
GSTT1	glutathione S-transferase theta 1	8.41038	0.00367617	no	no	yes	no
GYG1	glycogenin 1	2.10774	0.0166696	yes	yes	yes	no
GYG1	glycogenin 1	1.91314	0.0254462	yes	yes	yes	no
H19	H19, imprinted maternally expressed transcript (non-protein coding)	191.383	0.00923569	yes	no	yes	no
H19	H19, imprinted maternally expressed transcript (non-protein coding)	82.6774	0.0178391	yes	no	yes	no
HBE1	hemoglobin subunit epsilon 1	11.3441	0.0322089	yes	yes	yes	no
HBG1	hemoglobin subunit gamma 1	1.61237	0.0190173	yes	yes	yes	no
HBG1	hemoglobin subunit gamma 1	1.58975	0.0176951	yes	yes	yes	no
HBG1	hemoglobin subunit gamma 1	1.55526	0.0180854	yes	yes	yes	no
HBZ	hemoglobin subunit zeta	94.2054	0.00634758	yes	yes	yes	no
HDDC2	HD domain containing 2	2.33215	0.0413005	yes	yes	yes	no
HHEX	hematopoietically expressed homeobox	4.7117	0.0343679	no	no	yes	no
HHEX	hematopoietically expressed homeobox	2.53571	0.0308608	no	no	yes	no
HIF3A	hypoxia inducible factor 3 alpha subunit	11.0886	0.00682538	yes	no	yes	no
HIF3A	hypoxia inducible factor 3 alpha subunit	4.96687	0.0256066	yes	no	yes	no
HIF3A	hypoxia inducible factor 3 alpha subunit	3.18371	0.0392239	yes	no	yes	no
HIF3A	hypoxia inducible factor 3 alpha subunit	2.81701	0.0358243	yes	no	yes	no
HIF3A	hypoxia inducible factor 3 alpha subunit	2.45619	0.0144424	yes	no	yes	no
HIF3A	hypoxia inducible factor 3 alpha subunit	2.03653	0.0484212	yes	no	yes	no
HOMER1	homer scaffolding protein 1	2.76525	0.00923569	yes	no	yes	no
HPDL	4-hydroxyphenylpyruvate dioxygenase like	2.51587	0.0201422	no	no	yes	no
HPGD	15-hydroxyprostaglandin dehydrogenase	26.169	0.00923569	yes	no	yes	no
HPGD	15-hydroxyprostaglandin dehydrogenase	18.2262	0.0229945	yes	no	yes	no
HPGD	15-hydroxyprostaglandin dehydrogenase	11.758	0.0166696	yes	no	yes	no
HPGD	15-hydroxyprostaglandin dehydrogenase	9.76009	0.00634758	yes	no	yes	no
HPGDS	hematopoietic prostaglandin D synthase	9.00088	0.0107166	yes	no	yes	no
HSP90B1	heat shock protein 90 beta family member 1	1.61715	0.0457474	yes	yes	yes	no
HSPA4L	heat shock protein family A (Hsp70) member 4 like	5.36852	0.00923569	yes	yes	yes	no
HSPA4L	heat shock protein family A (Hsp70) member 4 like	3.82382	0.0130051	yes	yes	yes	no
ID2	inhibitor of DNA binding 2	2.2839	0.0348934	no	no	yes	no
IDH3A	isocitrate dehydrogenase 3 (NAD(+)) alpha	1.98183	0.0370012	yes	no	yes	no
IGF2BP1	insulin like growth factor 2 mRNA binding protein 1	5.47004	0.0297654	yes	yes	yes	no
IGF2BP1	insulin like growth factor 2 mRNA binding protein 1	3.16297	0.0137151	yes	yes	yes	no
IGF2BP1	insulin like growth factor 2 mRNA binding protein 1	2.5179	0.0190207	yes	yes	yes	no
IGF2BP3	insulin like growth factor 2 mRNA binding protein 3	43.3614	0.00672766	yes	yes	yes	no
IGF2BP3	insulin like growth factor 2 mRNA binding protein 3	28.4837	0.00634758	yes	yes	yes	no
IGF2BP3	insulin like growth factor 2 mRNA binding protein 3	2.63282	0.00926625	yes	yes	yes	no
IMP3	IMP3, U3 small nucleolar ribonucleoprotein	1.61098	0.0427944	no	no	yes	no
INPP5A	inositol polyphosphate-5-phosphatase A	1.70699	0.0413368	no	no	yes	no
INPP5A	inositol polyphosphate-5-phosphatase A	1.64373	0.0285007	no	no	yes	no
ITM2A	integral membrane protein 2A	5.20217	0.0419536	yes	yes	yes	no
ITM2A	integral membrane protein 2A	3.41268	0.0457004	yes	yes	yes	no
KBTBD8	kelch repeat and BTB domain containing 8	1.77779	0.0315841	yes	yes	yes	no
KLF15	Kruppel like factor 15	3.06975	0.0173446	no	no	yes	no
KLHL6	kelch like family member 6	2.96979	0.0317316	no	no	yes	no
KLHL6	kelch like family member 6	2.35562	0.0166441	no	no	yes	no
KLHL6	kelch like family member 6	1.98875	0.0396726	no	no	yes	no
KRT13	keratin 13	6.8827	0.0161542	yes	yes	yes	no
KRT19	keratin 19	24.6285	0.00682538	yes	no	yes	no
KSR1	kinase suppressor of ras 1	9.32847	0.0125903	yes	yes	yes	no
KSR1	kinase suppressor of ras 1	2.10194	0.0309587	yes	yes	yes	no
LAPTM4B	lysosomal protein transmembrane 4 beta	4.87499	0.0154168	yes	yes	yes	no
LAPTM4B	lysosomal protein transmembrane 4 beta	4.75002	0.009239	yes	yes	yes	no
LAPTM4B	lysosomal protein transmembrane 4 beta	4.41044	0.00933462	yes	yes	yes	no
LAPTM4B	lysosomal protein transmembrane 4 beta	3.83358	0.0139008	yes	yes	yes	no
LAT	linker for activation of T-cells	1.64454	0.0374302	no	no	yes	no
LCP1	lymphocyte cytosolic protein 1	2.76028	0.0144424	yes	yes	yes	no
LEPROTL1	leptin receptor overlapping transcript like 1	1.83807	0.0355548	no	no	yes	no
LEPROTL1	leptin receptor overlapping transcript like 1	1.73936	0.0322089	no	no	yes	no
LGALS1	galectin 1	6.44866	0.0163079	yes	no	yes	no
LGALS9	galectin 9	2.49983	0.0122682	no	no	yes	no
LIMD2	LIM domain containing 2	1.72203	0.0352154	no	no	yes	no
LIN28B	lin-28 homolog B	30.2034	0.00487864	yes	yes	yes	no
LOC90784	Uncharacterized LOC90784	1.67225	0.0400451	yes	yes	yes	no
LOX	lysyl oxidase	58.62	0.0348038	yes	no	yes	no
LOX	lysyl oxidase	39.9062	0.0405513	yes	no	yes	no
LRRC16A	Leucine-Rich Repeat-Containing Protein 16A	3.60908	0.026094	no	no	yes	no
LRWD1	leucine rich repeats and WD repeat domain containing 1	1.79061	0.0467153	no	no	yes	no
LYN	LYN proto-oncogene, Src family tyrosine kinase	2.30011	0.0384633	yes	yes	yes	no
LYN	LYN proto-oncogene, Src family tyrosine kinase	1.78683	0.0327755	yes	yes	yes	no
MAGED2	MAGE family member D2	1.85484	0.04062	no	no	yes	no
MAGED2	MAGE family member D2	1.61399	0.0464685	no	no	yes	no
MAPKAPK3	mitogen-activated protein kinase-activated protein kinase 3	2.35603	0.0149133	yes	yes	yes	no
MAPKAPK3	mitogen-activated protein kinase-activated protein kinase 3	2.12275	0.0333791	yes	yes	yes	no
MARS2	methionyl-tRNA synthetase 2, mitochondrial	1.71096	0.0452522	no	no	yes	no
MAVS	mitochondrial antiviral signaling protein	3.93526	0.031715	yes	no	yes	no
MAVS	mitochondrial antiviral signaling protein	3.73684	0.02673	yes	no	yes	no
MAVS	mitochondrial antiviral signaling protein	3.25027	0.038942	yes	no	yes	no
MAVS	mitochondrial antiviral signaling protein	2.42631	0.0443913	yes	no	yes	no
MBOAT7	membrane bound O-acyltransferase domain containing 7	1.86083	0.0250711	no	no	yes	no
MBTPS2	membrane bound transcription factor peptidase, site 2	1.53937	0.0436948	yes	yes	yes	no
MCAT	malonyl-CoA-acyl carrier protein transacylase	1.6091	0.0413005	no	no	yes	no
MECOM	MDS1 and EVI1 complex locus	2.31849	0.0430033	no	no	yes	no
MEG3	maternally expressed 3 (non-protein coding)	7.16714	0.015309	no	no	yes	no
MEG3	maternally expressed 3 (non-protein coding)	3.3303	0.0298593	no	no	yes	no
MEG3	maternally expressed 3 (non-protein coding)	1.84096	0.0372088	no	no	yes	no
MGST1	microsomal glutathione S-transferase 1	4.90731	0.0422137	yes	yes	yes	no
MGST1	microsomal glutathione S-transferase 1	4.69178	0.0493813	yes	yes	yes	no
MGST1	microsomal glutathione S-transferase 1	4.51433	0.0426745	yes	yes	yes	no
MIPEP	mitochondrial intermediate peptidase	15.2052	0.0307844	yes	yes	yes	no
MIPEP	mitochondrial intermediate peptidase	7.80851	0.0149133	yes	yes	yes	no
MOCOS	molybdenum cofactor sulfurase	1.83114	0.0426745	no	no	yes	no
MRPL17	mitochondrial ribosomal protein L17	2.60035	0.0474552	no	no	yes	no
MRPL21	mitochondrial ribosomal protein L21	2.05232	0.0426745	no	no	yes	no
MRPL41	mitochondrial ribosomal protein L41	2.75536	0.0201422	no	no	yes	no
MRPL41	mitochondrial ribosomal protein L41	2.0121	0.0246465	no	no	yes	no
MRPS28	mitochondrial ribosomal protein S28	1.74729	0.0461872	yes	yes	yes	no
MRTO4	MRT4 homolog, ribosome maturation factor	1.64416	0.0354115	yes	yes	yes	no
MTG1	mitochondrial ribosome associated GTPase 1	2.06167	0.0425461	no	no	yes	no
MXRA8	matrix remodeling associated 8	1.77932	0.0354115	no	no	yes	no
N4BP3	NEDD4 binding protein 3	2.83379	0.0444148	no	no	yes	no
NAMPT	nicotinamide phosphoribosyltransferase	2.37764	0.00923569	yes	yes	yes	no
NCKIPSD	NCK interacting protein with SH3 domain	1.55525	0.0302747	no	no	yes	no
NDRG3	NDRG family member 3	2.1374	0.0370012	yes	no	yes	no
NEFH	neurofilament heavy	2.68468	0.0384633	no	no	yes	no
NFIL3	nuclear factor, interleukin 3 regulated	4.32276	0.031715	yes	no	yes	no
NLRP2	NLR family pyrin domain containing 2	1.87785	0.0275872	no	no	yes	no
NOP16	NOP16 nucleolar protein	1.84326	0.0363796	yes	yes	yes	no
NR2F6	nuclear receptor subfamily 2 group F member 6	1.77873	0.0173446	yes	yes	yes	no
NT5DC2	5'-nucleotidase domain containing 2	2.28921	0.0364173	yes	yes	yes	no
NXN	nucleoredoxin	1.86957	0.041489	no	no	yes	no
PCGF2	polycomb group ring finger 2	1.5432	0.0384285	no	no	yes	no
PCYT1A	phosphate cytidylyltransferase 1, choline, alpha	2.32601	0.0405775	no	no	yes	no
PDE3A	phosphodiesterase 3A	2.9009	0.0346679	no	no	yes	no
PDE3A	phosphodiesterase 3A	2.06778	0.0360184	no	no	yes	no
PDE3A	phosphodiesterase 3A	1.57233	0.0378944	no	no	yes	no
PDE4A	phosphodiesterase 4A	3.0308	0.0431029	no	no	yes	no
PDLIM1	PDZ and LIM domain 1	2.09005	0.009239	no	no	yes	no
PDLIM5	PDZ and LIM domain 5	2.1545	0.0168791	no	no	yes	no
PDXK	pyridoxal kinase	2.02888	0.0445474	no	no	yes	no
PFN1	profilin 1	1.86923	0.0460169	yes	yes	yes	no
PHB	prohibitin	1.59036	0.0276885	yes	yes	yes	no
PHF19	PHD finger protein 19	1.70847	0.0216404	no	no	yes	no
PHF19	PHD finger protein 19	1.64041	0.047322	no	no	yes	no
PIH1D1	PIH1 domain containing 1	1.50231	0.0417834	no	yes	yes	no
PIK3R1	phosphoinositide-3-kinase regulatory subunit 1	2.52518	0.0387608	yes	yes	yes	no
PIK3R1	phosphoinositide-3-kinase regulatory subunit 1	1.90972	0.0458695	yes	yes	yes	no
PITPNC1	phosphatidylinositol transfer protein, cytoplasmic 1	1.99811	0.0356187	no	no	yes	no
PLEK	pleckstrin	2.91439	0.0322089	yes	no	yes	no
PLN	phospholamban	2.26702	0.0495353	no	no	yes	no
PNCK	pregnancy up-regulated nonubiquitous CaM kinase	2.32725	0.02673	no	no	yes	no
PNKD	paroxysmal nonkinesigenic dyskinesia	7.16017	0.0182718	yes	no	yes	no
PNMT	phenylethanolamine N-methyltransferase	3.0117	0.0442851	yes	no	yes	no
POR	cytochrome p450 oxidoreductase	1.85622	0.0431766	no	no	yes	no
PPAP2A	Phosphatidic Acid Phosphatase Type 2A	2.09366	0.0392625	no	no	yes	no
PPAT	phosphoribosyl pyrophosphate amidotransferase	1.63397	0.040532	yes	yes	yes	no
PPIB	peptidylprolyl isomerase B	2.42236	0.0429648	yes	yes	yes	no
PPIB	peptidylprolyl isomerase B	2.32463	0.0348038	yes	yes	yes	no
PPIH	peptidylprolyl isomerase H	1.66694	0.0370012	no	no	yes	no
PPP1R14A	protein phosphatase 1 regulatory inhibitor subunit 14A	4.11584	0.0128455	no	no	yes	no
PPP1R3C	protein phosphatase 1 regulatory subunit 3C	9.20049	0.0162716	no	no	yes	no
PPP5C	protein phosphatase 5 catalytic subunit	1.56289	0.0275872	no	no	yes	no
PRDX1	peroxiredoxin 1	1.70786	0.0419074	yes	yes	yes	no
PRDX4	peroxiredoxin 4	1.91385	0.0384633	no	no	yes	no
PRG2	proteoglycan 2, pro eosinophil major basic protein	6.04835	0.038942	no	no	yes	no
PRKCB	protein kinase C beta	2.61611	0.0431766	no	no	yes	no
PRKCB	protein kinase C beta	2.11472	0.0464658	no	no	yes	no
PRMT5	protein arginine methyltransferase 5	2.17538	0.0469543	yes	yes	yes	no
PRMT5	protein arginine methyltransferase 5	2.06041	0.0408034	yes	yes	yes	no
PRMT5	protein arginine methyltransferase 5	1.99259	0.0425516	yes	yes	yes	no
PXN	paxillin	1.73376	0.0201422	no	no	yes	no
PYCARD	PYD and CARD domain containing	2.05743	0.0462952	no	no	yes	no
RAB31	RAB31, member RAS oncogene family	4.01202	0.00923569	yes	yes	yes	no
RAB31	RAB31, member RAS oncogene family	3.25432	0.0348282	yes	yes	yes	no
RAB31	RAB31, member RAS oncogene family	3.11315	0.0125656	yes	yes	yes	no
RAC2	Rac family small GTPase 2	1.53751	0.0446675	no	no	yes	no
RBM19	RNA binding motif protein 19	1.81432	0.0478957	no	no	yes	no
RCSD1	RCSD domain containing 1	3.32402	0.0180185	no	no	yes	no
REEP6	receptor accessory protein 6	1.96033	0.0378944	no	no	yes	no
RELN	reelin	3.59213	0.0306466	no	no	yes	no
RFK	riboflavin kinase	1.72516	0.0306466	yes	no	yes	no
RGS2	regulator of G protein signaling 2	1.95	0.0348038	no	no	yes	no
RHOC	ras homolog family member C	2.61972	0.0178841	no	no	yes	no
RHPN2	rhophilin Rho GTPase binding protein 2	2.20422	0.0480318	no	no	yes	no
RMND1	required for meiotic nuclear division 1 homolog (S. cerevisiae)	1.5	0.0284698	no	no	yes	no
RNASET2	ribonuclease T2	2.88329	0.0254462	no	no	yes	no
RNASET2	ribonuclease T2	1.72757	0.0315918	no	no	yes	no
ROBO1	roundabout guidance receptor 1	4.64113	0.0166696	yes	yes	yes	no
ROR2	receptor tyrosine kinase like orphan receptor 2	1.90038	0.0495523	no	no	yes	no
RPS23	ribosomal protein S23	2.94275	0.0348038	yes	yes	yes	no
S100A10	S100 calcium binding protein A10	3.4081	0.0166696	no	no	yes	no
SAMSN1	SAM domain, SH3 domain and nuclear localization signals 1	5.58544	0.0453562	no	no	yes	no
SCARB1	scavenger receptor class B member 1	3.86615	0.0377148	no	no	yes	no
SCARB1	scavenger receptor class B member 1	3.81429	0.0292094	no	no	yes	no
SCARB1	scavenger receptor class B member 1	2.4493	0.0239603	no	no	yes	no
SDHAF1	succinate dehydrogenase complex assembly factor 1	1.56892	0.0342802	no	no	yes	no
SDHAF1	succinate dehydrogenase complex assembly factor 1	1.55703	0.0431766	no	no	yes	no
SDPR	Serum Deprivation Response	2.96068	0.0147833	no	no	yes	no
SEMA4C	semaphorin 4C	2.15947	0.0333791	no	no	yes	no
SEPT10	septin 10	3.36856	0.0313205	no	no	yes	no
SEPT9	septin 9	2.20258	0.0309587	no	no	yes	no
SERPINB6	serpin family B member 6	2.3432	0.0201422	yes	yes	yes	no
SH3BGRL3	SH3 domain binding glutamate rich protein like 3	2.72753	0.0130051	no	no	yes	no
SKP2	S-phase kinase associated protein 2	1.78095	0.0478957	yes	yes	yes	no
SLC16A1	solute carrier family 16 member 1	4.32702	0.0307844	yes	yes	yes	no
SLC16A1	solute carrier family 16 member 1	3.67042	0.0315978	yes	yes	yes	no
SLC16A1	solute carrier family 16 member 1	3.46989	0.0178391	yes	yes	yes	no
SLC16A1	solute carrier family 16 member 1	3.14224	0.0449144	yes	yes	yes	no
SLC25A13	solute carrier family 25 member 13	1.68065	0.0425516	no	no	yes	no
SLC25A32	solute carrier family 25 member 32	1.89217	0.0483216	yes	yes	yes	no
SLC38A1	solute carrier family 38 member 1	3.16568	0.0250711	yes	yes	yes	no
SLC38A1	solute carrier family 38 member 1	2.3199	0.0307844	yes	yes	yes	no
SLC38A1	solute carrier family 38 member 1	1.89152	0.0220657	yes	yes	yes	no
SLC5A6	solute carrier family 5 member 6	1.92396	0.0338154	no	no	yes	no
SLC6A6	solute carrier family 6 member 6	5.07368	0.0240228	no	no	yes	no
SNHG5	small nucleolar RNA host gene 5	11.1499	0.00638476	yes	no	yes	no
SNX5	sorting nexin 5	2.4526	0.0469543	yes	yes	yes	no
SOCS1	suppressor of cytokine signaling 1	2.18144	0.0366809	no	no	yes	no
SOD3	superoxide dismutase 3	1.97603	0.0366809	no	no	yes	no
SPAG4	sperm associated antigen 4	9.54603	0.0137151	no	no	yes	no
SPATA9	spermatogenesis associated 9	2.85483	0.0130051	no	no	yes	no
SPR	sepiapterin reductase	1.64103	0.036448	no	no	yes	no
SPRED1	sprouty related EVH1 domain containing 1	4.19565	0.0309587	yes	no	yes	no
SPRED1	sprouty related EVH1 domain containing 1	1.62399	0.0307844	yes	no	yes	no
SPRY2	sprouty RTK signaling antagonist 2	2.08476	0.0308608	no	no	yes	no
SSBP4	single stranded DNA binding protein 4	1.79989	0.0224763	no	no	yes	no
SSBP4	single stranded DNA binding protein 4	1.72774	0.0405513	no	no	yes	no
SSSCA1	Sjogren syndrome/scleroderma autoantigen 1	2.37669	0.0166696	no	no	yes	no
STAP1	signal transducing adaptor family member 1	7.1952	0.0377148	yes	no	yes	no
STAP1	signal transducing adaptor family member 1	3.57715	0.0335757	yes	no	yes	no
STAR	steroidogenic acute regulatory protein	2.70493	0.015309	no	no	yes	no
SURF6	surfeit 6	1.70151	0.0492687	no	no	yes	no
TAC3	tachykinin 3	3.63885	0.00682538	no	no	yes	no
TAOK3	TAO kinase 3	1.53327	0.0354115	no	no	yes	no
TBC1D12	TBC1 domain family member 12	3.11987	0.0286505	yes	yes	yes	no
TBC1D4	TBC1 domain family member 4	8.47504	0.0363796	yes	no	yes	no
TBC1D4	TBC1 domain family member 4	6.21804	0.0464783	yes	no	yes	no
TBCB	tubulin folding cofactor B	1.60018	0.0391937	no	no	yes	no
TGFB1	transforming growth factor beta 1	2.97246	0.0384633	no	no	yes	no
TGFBR1	transforming growth factor beta receptor 1	2.00858	0.0348038	yes	yes	yes	no
TGFBR1	transforming growth factor beta receptor 1	1.82501	0.0128455	yes	yes	yes	no
THEM4	thioesterase superfamily member 4	1.77912	0.0309587	yes	yes	yes	no
TIMP1	TIMP metallopeptidase inhibitor 1	3.40791	0.0239994	no	no	yes	no
TIMP3	TIMP metallopeptidase inhibitor 3	4.40268	0.0166696	yes	no	yes	no
TIMP3	TIMP metallopeptidase inhibitor 3	4.20141	0.0254462	yes	no	yes	no
TIMP3	TIMP metallopeptidase inhibitor 3	3.10517	0.0310923	yes	no	yes	no
TIMP3	TIMP metallopeptidase inhibitor 3	2.55779	0.0256252	yes	no	yes	no
TIPARP	TCDD inducible poly(ADP-ribose) polymerase	1.50769	0.0469543	no	no	yes	no
TNIK	TRAF2 and NCK interacting kinase	2.86676	0.0461829	yes	no	yes	no
TNIK	TRAF2 and NCK interacting kinase	2.85451	0.0396726	yes	no	yes	no
TNNI3	troponin I3, cardiac type	2.242	0.0139008	no	no	yes	no
TNNT2	troponin T2, cardiac type	3.2947	0.0307844	no	no	yes	no
TOMM5	translocase of outer mitochondrial membrane 5	2.35134	0.0335826	yes	yes	yes	no
TOMM5	translocase of outer mitochondrial membrane 5	2.25099	0.0165453	yes	yes	yes	no
TRA2A	transformer 2 alpha homolog	1.71469	0.0340765	no	no	yes	no
TRIB1	tribbles pseudokinase 1	7.91493	0.0405775	no	no	yes	no
TSPAN32	tetraspanin 32	2.44165	0.0149133	yes	no	yes	no
TSPAN32	tetraspanin 32	2.16558	0.015309	yes	no	yes	no
TUBB1	tubulin beta 1 class VI	4.00612	0.0306466	yes	yes	yes	no
TUBB1	tubulin beta 1 class VI	2.70394	0.0139008	yes	yes	yes	no
TUBB6	tubulin beta 6 class V	2.04652	0.0131899	yes	yes	yes	no
TUSC3	tumor suppressor candidate 3	1.62999	0.0377148	no	no	yes	no
UBE2E2	ubiquitin conjugating enzyme E2 E2	4.93082	0.0107166	yes	no	yes	no
UNC93B1	unc-93 homolog B1, TLR signaling regulator	3.15045	0.0206111	no	no	yes	no
VWCE	von Willebrand factor C and EGF domains	4.26849	0.0413005	no	no	yes	no
WNT5B	Wnt family member 5B	3.04844	0.0429277	no	no	yes	no
WT1	Wilms tumor 1	1.6984	0.0499586	no	no	yes	no
XRRA1	X-ray radiation resistance associated 1	2.1793	0.0386154	no	no	yes	no
YIF1B	Yip1 interacting factor homolog B, membrane trafficking protein	2.51707	0.0492687	no	no	yes	no
ZBTB34	zinc finger and BTB domain containing 34	3.70451	0.0306466	yes	yes	yes	no
ZBTB43	zinc finger and BTB domain containing 43	2.05442	0.0254462	no	no	yes	no
ZBTB43	zinc finger and BTB domain containing 43	1.9308	0.0430033	no	no	yes	no
ZBTB43	zinc finger and BTB domain containing 43	1.91571	0.0431766	no	no	yes	no
ZCCHC17	zinc finger CCHC-type containing 17	1.73852	0.0405513	yes	yes	yes	no
ZIC2	Zic family member 2	1.69921	0.0292094	no	no	yes	no
ZNF880	zinc finger protein 880	1.84822	0.0426745	no	no	yes	no
AIF1	allograft inflammatory factor 1	1.61162	0.0411403	yes	yes	no	no
ALG1	ALG1, chitobiosyldiphosphodolichol beta-mannosyltransferase	1.51082	0.0426745	yes	yes	no	no
APOOL	apolipoprotein O like	2.39398	0.0161028	yes	yes	no	no
C11orf96	chromosome 11 open reading frame 96	18.2968	0.00634758	yes	no	no	no
CPED1	cadherin like and PC-esterase domain containing 1	7.80206	0.0431766	yes	yes	no	no
CPED1	cadherin like and PC-esterase domain containing 1	4.62707	0.0431538	yes	yes	no	no
CUL4A	cullin 4A	2.16546	0.0426745	yes	no	no	no
DANCR	differentiation antagonizing non-protein coding RNA	2.89043	0.0425461	yes	yes	no	no
DPP3	dipeptidyl peptidase 3	1.64247	0.0340765	yes	yes	no	no
DPP3	dipeptidyl peptidase 3	1.53014	0.0469543	yes	yes	no	no
EIF2S3	eukaryotic translation initiation factor 2 subunit gamma	3.47377	0.0495523	yes	yes	no	no
EPB41L5	erythrocyte membrane protein band 4.1 like 5	1.80044	0.017472	yes	yes	no	no
FABP5	fatty acid binding protein 5	11.2068	0.0307844	yes	no	no	no
FAM213A	family with sequence similarity 213 member A	2.55017	0.0306466	yes	no	no	no
GATC	glutamyl-tRNA amidotransferase subunit C	1.50355	0.038942	yes	yes	no	no
GEMIN7	gem nuclear organelle associated protein 7	1.56796	0.0307844	yes	yes	no	no
LDLRAD3	low density lipoprotein receptor class A domain containing 3	3.1741	0.0197894	yes	no	no	no
LINC00467	long intergenic non-protein coding RNA 467	1.65071	0.0291231	yes	yes	no	no
LRRC59	leucine rich repeat containing 59	1.67857	0.0307844	yes	yes	no	no
NUS1	NUS1 dehydrodolichyl diphosphate synthase subunit	1.6307	0.041965	yes	yes	no	no
PBDC1	polysaccharide biosynthesis domain containing 1	1.64692	0.0438649	yes	no	no	no
PKM	pyruvate kinase M1/2	10.7329	0.0348934	yes	yes	no	no
PRKCA	protein kinase C alpha	1.98458	0.0447379	yes	yes	no	no
PRKD3	protein kinase D3	3.35762	0.0252989	yes	yes	no	no
RRP1B	ribosomal RNA processing 1B	1.76893	0.0491065	yes	yes	no	no
SAMHD1	SAM and HD domain containing deoxynucleoside triphosphate triphosphohydrolase 1	1.9012	0.0454196	yes	no	no	no
SLCO4C1	solute carrier organic anion transporter family member 4C1	1.63662	0.0419536	yes	yes	no	no
SMIM13	small integral membrane protein 13	1.69494	0.0400451	yes	yes	no	no
SPTSSA	serine palmitoyltransferase small subunit A	1.89479	0.0261047	yes	yes	no	no
STK10	serine/threonine kinase 10	1.57216	0.0440584	yes	yes	no	no
STON2	stonin 2	4.79012	0.0229945	yes	yes	no	no
STON2	stonin 2	3.88924	0.0310476	yes	yes	no	no
SYNCRIP	synaptotagmin binding cytoplasmic RNA interacting protein	2.17187	0.0306466	yes	yes	no	no
SYNCRIP	synaptotagmin binding cytoplasmic RNA interacting protein	1.88107	0.0189269	yes	yes	no	no
TSPAN3	tetraspanin 3	1.68736	0.038942	yes	yes	no	no
UMPS	uridine monophosphate synthetase	1.51807	0.0495523	yes	yes	no	no
ZDHHC16	zinc finger DHHC-type containing 16	1.52204	0.0424429	yes	yes	no	no
ZNF195	zinc finger protein 195	1.61667	0.0250711	yes	yes	no	no
AREG	amphiregulin	13.6673	0.031715	no	no	no	no
ACTB	actin beta	4.83148	0.0348934	no	no	no	no
ACTB	actin beta	4.75175	0.0372826	no	no	no	no
ACTB	actin beta	4.6349	0.0388043	no	no	no	no
ACTB	actin beta	4.63188	0.0354115	no	no	no	no
ACTB	actin beta	4.58881	0.0315841	no	no	no	no
ACTB	actin beta	4.54448	0.0419536	no	no	no	no
ACTB	actin beta	4.51541	0.0362191	no	no	no	no
ACTB	actin beta	4.47219	0.0341695	no	no	no	no
ACTB	actin beta	4.19512	0.0334742	no	no	no	no
BGLT3	beta globin locus transcript 3 (non-protein coding)	3.86426	0.0197894	no	no	no	yes
AL132709.8	NA	3.84859	0.0306466	no	no	no	yes
PTGER3	prostaglandin E receptor 3	3.64258	0.0431538	no	no	no	no
LOC101928047	uncharacterized LOC101928047	3.53206	0.0469543	no	no	no	yes
KANSL1-AS1	KANSL1 antisense RNA 1	3.30976	0.0139008	no	no	no	no
TESPA1	thymocyte expressed, positive selection associated 1	2.69828	0.0292094	no	no	no	no
TWSG1	twisted gastrulation BMP signaling modulator 1	2.62063	0.0333791	no	no	no	no
CLIC1	chloride intracellular channel 1	2.41411	0.0204904	no	no	no	yes
SLC30A9	solute carrier family 30 member 9	2.40119	0.0162716	no	no	no	no
GP1BB	glycoprotein Ib platelet beta subunit	2.34518	0.0307844	no	no	no	yes
ATP2A3	ATPase sarcoplasmic/endoplasmic reticulum Ca2+ transporting 3	2.32408	0.0240228	no	no	no	no
PRDM11	PR/SET domain 11	2.25603	0.0258553	no	no	no	no
FDX1	ferredoxin 1	2.23965	0.0458695	no	no	no	no
HS6ST1	heparan sulfate 6-O-sulfotransferase 1	2.22833	0.0456219	no	no	no	no
NABP1	nucleic acid binding protein 1	2.2128	0.0419536	no	no	no	no
SIGLEC6	sialic acid binding Ig like lectin 6	2.2005	0.0199189	no	no	no	no
HDHD1	Haloacid Dehalogenase-Like Hydrolase Domain-Containing Protein 1	2.17693	0.0389	no	no	no	no
BBIP1	BBSome interacting protein 1	2.17498	0.0313205	no	no	no	no
ECE2	endothelin converting enzyme 2	2.15157	0.0419074	no	no	no	no
MTFP1	mitochondrial fission process 1	2.11131	0.0497435	no	no	no	no
MIR4458	microRNA 4458	2.09699	0.00733976	no	no	no	no
PAWR	pro-apoptotic WT1 regulator	2.0963	0.0452659	no	no	no	no
STX3	syntaxin 3	2.09393	0.0343679	no	no	no	no
CALM1	calmodulin 1	2.07872	0.038942	no	no	no	no
TXNDC17	thioredoxin domain containing 17	2.07823	0.0323216	no	no	no	no
DQ570835	NA	2.06047	0.0369114	no	no	no	yes
MPDZ	multiple PDZ domain crumbs cell polarity complex component	2.04937	0.0174479	no	no	no	no
ASIC4	acid sensing ion channel subunit family member 4	2.0015	0.0201189	no	no	no	no
LOC100507472	uncharacterized LOC100507472	1.99317	0.040941	no	no	no	yes
SMIM4	small integral membrane protein 4	1.95696	0.02673	no	no	no	no
C7orf55	Chromosome 7 Open Reading Frame 55	1.93005	0.0483216	no	no	no	yes
PPP1R18	protein phosphatase 1 regulatory subunit 18	1.92838	0.0492687	no	no	no	no
WAS	Wiskott-Aldrich syndrome	1.92193	0.02673	no	no	no	no
C7orf55	Chromosome 7 Open Reading Frame 55	1.92021	0.0292094	no	no	no	yes
ITPRIPL2	ITPRIP like 2	1.91554	0.0240228	no	no	no	no
ACVR1B	activin A receptor type 1B	1.8769	0.0226489	no	no	no	no
CHURC1-FNTB	CHURC1-FNTB readthrough	1.86686	0.0388566	no	no	no	no
SOWAHC	sosondowah ankyrin repeat domain family member C	1.86659	0.0319391	no	no	no	no
PROSER2	proline and serine rich 2	1.8398	0.0463846	no	no	no	no
ORAI2	ORAI calcium release-activated calcium modulator 2	1.83746	0.0499253	no	no	no	no
TRAF4	TNF receptor associated factor 4	1.79561	0.0307844	no	no	no	no
IL9R	interleukin 9 receptor	1.77775	0.0211227	no	no	no	no
PCMTD1	protein-L-isoaspartate (D-aspartate) O-methyltransferase domain containing 1	1.77429	0.0452522	no	no	no	no
PMM2	phosphomannomutase 2	1.7673	0.0426745	no	no	no	no
LA16c-358B7.3	NA	1.75919	0.0322962	no	no	no	yes
MATR3	matrin 3	1.73624	0.0483287	no	no	no	no
AP5S1	adaptor related protein complex 5 sigma 1 subunit	1.7351	0.049978	no	no	no	no
PLA2G4A	phospholipase A2 group IVA	1.73004	0.0317569	no	no	no	no
TIMM10	translocase of inner mitochondrial membrane 10	1.71993	0.0449144	no	no	no	no
EMR2	EGF-Like Module-Containing Mucin-Like Hormone Receptor-Like 2	1.71025	0.0382082	no	no	no	no
RMDN1	regulator of microtubule dynamics 1	1.70786	0.0255633	no	no	no	no
PRICKLE1	prickle planar cell polarity protein 1	1.69969	0.0436948	no	no	no	no
PPARD	peroxisome proliferator activated receptor delta	1.6886	0.0110864	no	no	no	no
RIOK2	RIO kinase 2	1.68786	0.0461872	no	no	no	no
GORASP2	golgi reassembly stacking protein 2	1.68561	0.015309	no	no	no	no
ARL17A	ADP ribosylation factor like GTPase 17A	1.68556	0.0153092	no	no	no	no
LOC101060179	uncharacterized LOC101060179	1.68186	0.0199189	no	no	no	yes
ABR	active BCR-related	1.68103	0.033767	no	no	no	no
MYBBP1A	MYB binding protein 1a	1.67723	0.0266248	no	no	no	no
ARHGAP32	Rho GTPase activating protein 32	1.67562	0.0421966	no	no	no	no
FAM188B	Family With Sequence Similarity 188 Member B	1.67552	0.0464693	no	no	no	yes
WDR1	WD repeat domain 1	1.67284	0.0492687	no	no	no	no
PINLYP	phospholipase A2 inhibitor and LY6/PLAUR domain containing	1.67279	0.0464516	no	no	no	no
CBWD1	COBW domain containing 1	1.66778	0.0439098	no	no	no	no
EPS8L1	EPS8 like 1	1.6607	0.0453323	no	no	no	no
THOC2	THO complex 2	1.6558	0.0440584	no	no	no	no
ATG10	autophagy related 10	1.65411	0.0424429	no	no	no	no
STMN3	stathmin 3	1.64773	0.0348934	no	no	no	no
HS6ST1	heparan sulfate 6-O-sulfotransferase 1	1.64024	0.0164511	no	no	no	no
CHURC1-FNTB	CHURC1-FNTB readthrough	1.63815	0.046017	no	no	no	no
FAM212B	family with sequence similarity 212 member B	1.6355	0.0419074	no	no	no	no
TMED5	transmembrane p24 trafficking protein 5	1.63451	0.0211523	no	no	no	no
BTK	Bruton tyrosine kinase	1.61984	0.0446557	no	no	no	no
L3HYPDH	trans-L-3-hydroxyproline dehydratase	1.61945	0.0309587	no	no	no	no
ADI1	acireductone dioxygenase 1	1.61657	0.049978	no	no	no	no
PROSER2	proline and serine rich 2	1.61651	0.026094	no	no	no	no
MAST4	microtubule associated serine/threonine kinase family member 4	1.61257	0.0426745	no	no	no	no
SETMAR	SET domain and mariner transposase fusion gene	1.60709	0.0386154	no	no	no	no
FKBP1A	FK506 binding protein 1A	1.60395	0.02673	no	no	no	yes
NPEPPS	aminopeptidase puromycin sensitive	1.58554	0.0332972	no	no	no	no
UBE2N	ubiquitin conjugating enzyme E2 N	1.58239	0.0472002	no	no	no	no
FKBP4	FK506 binding protein 4	1.58171	0.0453562	no	no	no	no
CD33	CD33 molecule	1.57328	0.0440584	no	no	no	no
BRI3BP	BRI3 binding protein	1.57275	0.0151012	no	yes	no	no
PTGES2	prostaglandin E synthase 2	1.57158	0.049978	no	no	no	no
FILIP1L	filamin A interacting protein 1 like	1.56913	0.0182515	no	no	no	no
SMA4	glucuronidase beta pseudogene	1.55991	0.0497399	no	no	no	no
LOC389831	uncharacterized LOC389831	1.55277	0.0240339	no	no	no	yes
P2RX1	purinergic receptor P2X 1	1.55137	0.040532	no	no	no	no
MLLT1	MLLT1, super elongation complex subunit	1.54688	0.0377148	no	no	no	no
AIP	aryl hydrocarbon receptor interacting protein	1.54642	0.0370543	no	no	no	no
RAC3	Rac family small GTPase 3	1.54545	0.014826	no	no	no	no
LOC101929232	uncharacterized LOC101929232	1.54258	0.0306466	no	no	no	yes
RRP9	ribosomal RNA processing 9, U3 small nucleolar RNA binding protein	1.54053	0.0492687	no	no	no	no
AF007147	NA	1.52494	0.0306466	no	no	no	yes
DLG4	discs large MAGUK scaffold protein 4	1.52467	0.0449144	no	no	no	no
TAF1A	TATA-box binding protein associated factor, RNA polymerase I subunit A	1.52434	0.0417834	no	no	no	no
HOXB-AS1	HOXB cluster antisense RNA 1	1.51859	0.0495523	no	no	no	yes
PEA15	proliferation and apoptosis adaptor protein 15	1.512	0.0458695	no	no	no	no
NUS1P3	NUS1 dehydrodolichyl diphosphate synthase subunit pseudogene 3	1.50994	0.0330533	no	no	no	yes
RGS13	regulator of G protein signaling 13	1.50726	0.0332972	no	no	no	no
PRR13	proline rich 13	1.50119	0.0364387	no	no	no	no

## Sheet: AB up-regulated (Xu et al.)
Gene symbol	Description	Fold change	Adjusted p-value	significant in meta-analysis	significant in present study	significant in Xu et al. publication	found only in this microarray platform
A4GALT	alpha 1,4-galactosyltransferase (P blood group)	3.08879	0.0333791	yes	no	yes	no
AASS	aminoadipate-semialdehyde synthase	2.18608	0.0201189	yes	yes	yes	no
AASS	aminoadipate-semialdehyde synthase	1.80039	0.0309587	yes	yes	yes	no
ACSL1	acyl-CoA synthetase long chain family member 1	5.50874	0.0121117	yes	yes	yes	no
ACSL1	acyl-CoA synthetase long chain family member 1	4.31236	0.0139008	yes	yes	yes	no
AKR1C3	aldo-keto reductase family 1 member C3	11.1781	0.0269566	yes	yes	yes	no
AQP1	aquaporin 1 (Colton blood group)	7.42154	0.0199189	yes	yes	yes	no
AQP1	aquaporin 1 (Colton blood group)	4.95803	0.0161176	yes	yes	yes	no
B3GALNT1	beta-1,3-N-acetylgalactosaminyltransferase 1 (globoside blood group)	26.2526	0.0418643	yes	no	yes	no
BCL11A	B-cell CLL/lymphoma 11A	6.59629	0.0130051	yes	yes	yes	no
BCL11A	B-cell CLL/lymphoma 11A	5.23308	0.00682538	yes	yes	yes	no
BCL11A	B-cell CLL/lymphoma 11A	4.87105	0.0176951	yes	yes	yes	no
BMPR2	bone morphogenetic protein receptor type 2	3.67736	0.0383314	yes	yes	yes	no
BMPR2	bone morphogenetic protein receptor type 2	3.61325	0.0446675	yes	yes	yes	no
C6orf223	chromosome 6 open reading frame 223	2.98598	0.0444144	yes	no	yes	no
CA1	carbonic anhydrase 1	9.75351	0.0457004	yes	yes	yes	no
CAPRIN2	caprin family member 2	11.9906	0.00923569	yes	yes	yes	no
CAPRIN2	caprin family member 2	2.56795	0.0225829	yes	yes	yes	no
CAPS2	calcyphosine 2	9.97399	0.0333791	yes	no	yes	no
CCDC14	coiled-coil domain containing 14	1.96393	0.0173446	yes	no	yes	no
CCDC15	coiled-coil domain containing 15	5.18991	0.0101907	yes	no	yes	no
CCDC15	coiled-coil domain containing 15	3.13259	0.0226489	yes	no	yes	no
CCDC18	coiled-coil domain containing 18	2.08808	0.0283042	yes	no	yes	no
CCDC18	coiled-coil domain containing 18	1.85972	0.0294374	yes	no	yes	no
CD36	CD36 molecule	4.51041	0.0182515	yes	no	yes	no
CD36	CD36 molecule	4.33991	0.0405414	yes	no	yes	no
CD36	CD36 molecule	3.03384	0.0287895	yes	no	yes	no
CD36	CD36 molecule	2.45683	0.0426745	yes	no	yes	no
CD44	CD44 molecule (Indian blood group)	2.66277	0.0306466	yes	no	yes	no
CD44	CD44 molecule (Indian blood group)	2.64643	0.0180509	yes	no	yes	no
CD44	CD44 molecule (Indian blood group)	2.60287	0.0147405	yes	no	yes	no
CD44	CD44 molecule (Indian blood group)	2.58279	0.0240228	yes	no	yes	no
CD44	CD44 molecule (Indian blood group)	2.50729	0.0166696	yes	no	yes	no
CD44	CD44 molecule (Indian blood group)	2.46932	0.0247628	yes	no	yes	no
CD44	CD44 molecule (Indian blood group)	2.24811	0.0309587	yes	no	yes	no
CD44	CD44 molecule (Indian blood group)	1.78212	0.0469543	yes	no	yes	no
CDKN2C	cyclin dependent kinase inhibitor 2C	4.35289	0.0497639	yes	no	yes	no
CHST12	carbohydrate sulfotransferase 12	3.43803	0.0161176	yes	no	yes	no
CHST12	carbohydrate sulfotransferase 12	2.90246	0.0431538	yes	no	yes	no
CLIC2	chloride intracellular channel 2	4.13483	0.0466526	yes	yes	yes	no
CPEB1	cytoplasmic polyadenylation element binding protein 1	2.47839	0.0226489	yes	no	yes	no
CR1L	complement C3b/C4b receptor 1 like	2.58956	0.00923569	yes	no	yes	no
CTDSPL	CTD small phosphatase like	1.57639	0.030945	yes	no	yes	no
CXorf57	chromosome X open reading frame 57	6.76778	0.00923569	yes	yes	yes	no
DGKA	diacylglycerol kinase alpha	2.08351	0.0459714	yes	no	yes	no
DNAJA4	DnaJ heat shock protein family (Hsp40) member A4	3.00287	0.0153344	yes	yes	yes	no
DNAJA4	DnaJ heat shock protein family (Hsp40) member A4	2.94941	0.0333791	yes	yes	yes	no
DNAJA4	DnaJ heat shock protein family (Hsp40) member A4	2.58409	0.0309587	yes	yes	yes	no
DSG2	desmoglein 2	3.03268	0.0306466	yes	no	yes	no
EIF5A	eukaryotic translation initiation factor 5A	5.81572	0.0240228	yes	no	yes	no
EPDR1	ependymin related 1	7.15198	0.00682538	yes	yes	yes	no
FAM188A	family with sequence similarity 188, member A	2.12634	0.0176951	yes	yes	yes	no
FAM65A	Family With Sequence Similarity 65, Member A	3.19553	0.0120898	yes	no	yes	no
FAM83D		2.17218	0.0172668	yes	no	yes	no
FAS	Fas cell surface death receptor	3.84778	0.0457004	yes	yes	yes	no
FAS	Fas cell surface death receptor	2.71603	0.0469543	yes	yes	yes	no
FOXO1	forkhead box O1	2.00455	0.0423014	yes	no	yes	no
GAS2L3	growth arrest specific 2 like 3	3.53634	0.0247628	yes	no	yes	no
GCLM	glutamate-cysteine ligase modifier subunit	5.64984	0.0306466	yes	no	yes	no
GCLM	glutamate-cysteine ligase modifier subunit	5.47159	0.0178841	yes	no	yes	no
GCLM	glutamate-cysteine ligase modifier subunit	5.1993	0.00923569	yes	no	yes	no
GCNT2	glucosaminyl (N-acetyl) transferase 2, I-branching enzyme (I blood group)	12.1518	0.0229945	yes	yes	yes	no
GCNT2	glucosaminyl (N-acetyl) transferase 2, I-branching enzyme (I blood group)	1.93078	0.0310463	yes	yes	yes	no
GLIPR2	GLI pathogenesis related 2	3.05672	0.0413005	yes	no	yes	no
GLIPR2	GLI pathogenesis related 2	2.88193	0.0107507	yes	no	yes	no
GRINA	glutamate ionotropic receptor NMDA type subunit associated protein 1	3.32962	0.038942	yes	yes	yes	no
GTSF1	gametocyte specific factor 1	1.72732	0.0362191	yes	no	yes	no
H2AFY	H2A histone family member Y	4.42551	0.0139008	yes	no	yes	no
H2AFY		2.17766	0.0341695	yes	no	yes	no
HAGH	hydroxyacylglutathione hydrolase	3.26683	0.0292094	yes	yes	yes	no
HBB	hemoglobin subunit beta	11.3805	0.00367617	yes	yes	yes	no
HBB	hemoglobin subunit beta	9.62457	0.00487864	yes	yes	yes	no
HBB	hemoglobin subunit beta	7.84649	0.00923569	yes	yes	yes	no
HBD	hemoglobin subunit delta	41.1006	0.00923569	yes	yes	yes	no
HERC6	HECT and RLD domain containing E3 ubiquitin protein ligase family member 6	3.42691	0.0229945	yes	no	yes	no
HOOK1	hook microtubule tethering protein 1	4.36455	0.0303336	yes	no	yes	no
HP1BP3	heterochromatin protein 1 binding protein 3	1.78693	0.0405513	yes	no	yes	no
HP1BP3	heterochromatin protein 1 binding protein 3	1.73017	0.0461006	yes	no	yes	no
HP1BP3	heterochromatin protein 1 binding protein 3	1.54245	0.0346679	yes	no	yes	no
IMPA2	inositol monophosphatase 2	4.44871	0.0153344	yes	yes	yes	no
IQSEC1	IQ motif and Sec7 domain 1	2.59508	0.0130051	yes	yes	yes	no
IQSEC1	IQ motif and Sec7 domain 1	2.23909	0.0292094	yes	yes	yes	no
KIF21A	kinesin family member 21A	5.30057	0.0410625	yes	yes	yes	no
KIF26A	kinesin family member 26A	2.40688	0.049681	yes	no	yes	no
KLHDC8A	kelch domain containing 8A	4.21012	0.0461872	yes	yes	yes	no
LGALS3	galectin 3	4.92671	0.0229945	yes	yes	yes	no
LGALS3	galectin 3	1.58731	0.0307844	yes	yes	yes	no
LRP1	LDL receptor related protein 1	3.66354	0.0254462	yes	no	yes	no
LYSMD2	LysM domain containing 2	5.15983	0.0229945	yes	no	yes	no
MAP3K5	mitogen-activated protein kinase kinase kinase 5	2.95181	0.0224763	yes	yes	yes	no
MAP3K5	mitogen-activated protein kinase kinase kinase 5	2.33209	0.0159249	yes	yes	yes	no
MARCH8	membrane associated ring-CH-type finger 8	2.7174	0.0275872	yes	no	yes	no
MARCH8	membrane associated ring-CH-type finger 8	2.0015	0.0431766	yes	no	yes	no
MFSD6	major facilitator superfamily domain containing 6	3.64058	0.0449144	yes	no	yes	no
MFSD6	major facilitator superfamily domain containing 6	3.30641	0.0490534	yes	no	yes	no
MICALL1	MICAL like 1	4.15021	0.0294846	yes	no	yes	no
MICALL1	MICAL like 1	2.70907	0.0304853	yes	no	yes	no
MMD	monocyte to macrophage differentiation associated	6.00641	0.0477826	yes	yes	yes	no
MOSPD1	motile sperm domain containing 1	3.66313	0.0312546	yes	no	yes	no
MOSPD1	motile sperm domain containing 1	3.47998	0.0229945	yes	no	yes	no
MSRB3	methionine sulfoxide reductase B3	3.99598	0.0413005	yes	no	yes	no
MSRB3	methionine sulfoxide reductase B3	1.62205	0.0296854	yes	no	yes	no
MXD3	MAX dimerization protein 3	2.00539	0.0309587	yes	no	yes	no
NDFIP1	Nedd4 family interacting protein 1	2.38612	0.0252989	yes	yes	yes	no
NDFIP1	Nedd4 family interacting protein 1	2.35079	0.0229945	yes	yes	yes	no
NEURL1B	neuralized E3 ubiquitin protein ligase 1B	13.2379	0.015309	yes	no	yes	no
NFIA	nuclear factor I A	3.52648	0.0306651	yes	no	yes	no
NFIA	nuclear factor I A	3.42335	0.015309	yes	no	yes	no
NFIA	nuclear factor I A	3.24879	0.0197894	yes	no	yes	no
NFIA	nuclear factor I A	3.19789	0.0199189	yes	no	yes	no
NFIA	nuclear factor I A	3.06976	0.0294374	yes	no	yes	no
NFIA	nuclear factor I A	3.0411	0.0441096	yes	no	yes	no
NFIC	nuclear factor I C	1.85846	0.0478957	yes	no	yes	no
NT5M	5',3'-nucleotidase, mitochondrial	1.98501	0.0348934	yes	no	yes	no
OPTN	optineurin	6.73132	0.0372088	yes	no	yes	no
OPTN	optineurin	4.49787	0.00923569	yes	no	yes	no
OSBPL2	oxysterol binding protein like 2	3.45706	0.00923569	yes	no	yes	no
OSBPL2	oxysterol binding protein like 2	2.6192	0.0383568	yes	no	yes	no
PDZK1IP1	PDZK1 interacting protein 1	7.85106	0.00923569	yes	yes	yes	no
PDZK1IP1	PDZK1 interacting protein 1	6.21544	0.00634758	yes	yes	yes	no
PKD2	polycystin 2, transient receptor potential cation channel	2.00095	0.0386328	yes	no	yes	no
PLSCR4	phospholipid scramblase 4	4.50607	0.0139008	yes	no	yes	no
PPDPF	pancreatic progenitor cell differentiation and proliferation factor	2.411	0.0405513	yes	no	yes	no
PPDPF	pancreatic progenitor cell differentiation and proliferation factor	1.97169	0.0348038	yes	no	yes	no
PPDPF	pancreatic progenitor cell differentiation and proliferation factor	1.8677	0.0304853	yes	no	yes	no
PRC1	protein regulator of cytokinesis 1	2.46512	0.0153344	yes	no	yes	no
PRRG4	proline rich and Gla domain 4	2.84723	0.0426745	yes	yes	yes	no
PTPLA	Protein Tyrosine Phosphatase-Like (Proline Instead Of Catalytic Arginine), Member A	2.22805	0.0254462	yes	no	yes	no
RANBP10	RAN binding protein 10	4.27762	0.0161542	yes	yes	yes	no
RANBP10	RAN binding protein 10	3.40837	0.0128455	yes	yes	yes	no
REC8	REC8 meiotic recombination protein	2.50588	0.00923569	yes	no	yes	no
RFXAP	regulatory factor X associated protein	3.14365	0.0307844	yes	no	yes	no
RIMKLB	ribosomal modification protein rimK like family member B	2.72595	0.0346679	yes	yes	yes	no
RIMKLB	ribosomal modification protein rimK like family member B	2.25038	0.0143197	yes	yes	yes	no
RNF144A	ring finger protein 144A	3.27535	0.0175941	yes	no	yes	no
RNF217	ring finger protein 217	4.54195	0.0359654	yes	no	yes	no
RNF217	ring finger protein 217	1.91041	0.038942	yes	no	yes	no
SAMD9L	sterile alpha motif domain containing 9 like	2.53216	0.0308608	yes	no	yes	no
SCARB2	scavenger receptor class B member 2	18.5551	0.0315918	yes	no	yes	no
SCARB2	scavenger receptor class B member 2	8.66131	0.0288673	yes	no	yes	no
SENP7	SUMO1/sentrin specific peptidase 7	2.57835	0.0372088	yes	no	yes	no
SENP7	SUMO1/sentrin specific peptidase 7	2.10355	0.0364285	yes	no	yes	no
SEPP1	Selenoprotein P, Plasma, 1	8.68676	0.0368315	yes	no	yes	no
SERINC5	serine incorporator 5	9.52977	0.0419074	yes	yes	yes	no
SLC22A16	solute carrier family 22 member 16	12.7238	0.0197405	yes	yes	yes	no
SLC22A16	solute carrier family 22 member 16	10.0072	0.00923569	yes	yes	yes	no
SLC2A4RG	SLC2A4 regulator	3.45781	0.0247628	yes	no	yes	no
SLC2A4RG	SLC2A4 regulator	2.5762	0.0283917	yes	no	yes	no
SLC46A3	solute carrier family 46 member 3	2.56765	0.02673	yes	no	yes	no
SNTB1	syntrophin beta 1	7.5398	0.0125656	yes	yes	yes	no
SNTB1	syntrophin beta 1	6.14299	0.00923569	yes	yes	yes	no
SNTB1	syntrophin beta 1	4.19984	0.00923569	yes	yes	yes	no
SOX6	SRY-box 6	5.14708	0.04062	yes	no	yes	no
SSBP3	single stranded DNA binding protein 3	2.39599	0.0464783	yes	no	yes	no
SSBP3	single stranded DNA binding protein 3	2.25173	0.0358243	yes	no	yes	no
SSBP3		2.19124	0.049978	yes	no	yes	no
ST6GALNAC4	ST6 N-acetylgalactosaminide alpha-2,6-sialyltransferase 4	3.03763	0.0341695	yes	yes	yes	no
ST6GALNAC4	ST6 N-acetylgalactosaminide alpha-2,6-sialyltransferase 4	2.54885	0.0306466	yes	yes	yes	no
SVIP	small VCP interacting protein	2.04853	0.0178841	yes	no	yes	no
SVIP	small VCP interacting protein	2.03485	0.0335757	yes	no	yes	no
TAB3	TGF-beta activated kinase 1 and MAP3K7 binding protein 3	6.91412	0.0423443	yes	no	yes	no
TAB3	TGF-beta activated kinase 1 and MAP3K7 binding protein 3	6.3592	0.0425461	yes	no	yes	no
TAB3	TGF-beta activated kinase 1 and MAP3K7 binding protein 3	5.71633	0.0458695	yes	no	yes	no
TACC1	transforming acidic coiled-coil containing protein 1	5.02625	0.00923569	yes	no	yes	no
TACC1	transforming acidic coiled-coil containing protein 1	3.15567	0.0245602	yes	no	yes	no
TACC1	transforming acidic coiled-coil containing protein 1	2.89335	0.0378944	yes	no	yes	no
TACC1	transforming acidic coiled-coil containing protein 1	1.56435	0.0306466	yes	no	yes	no
THRB	thyroid hormone receptor beta	24.9048	0.016056	yes	no	yes	no
THRB	thyroid hormone receptor beta	6.61999	0.0402052	yes	no	yes	no
TRIM10	tripartite motif containing 10	11.7811	0.0180545	yes	no	yes	no
TRIM10	tripartite motif containing 10	10.1281	0.0317569	yes	no	yes	no
TRIM10	tripartite motif containing 10	7.64047	0.0317569	yes	no	yes	no
TRIM10	tripartite motif containing 10	2.82633	0.0306466	yes	no	yes	no
TSPO2	translocator protein 2	5.13936	0.0254364	yes	yes	yes	no
TUBB2A	tubulin beta 2A class IIa	9.8257	0.00487864	yes	no	yes	no
TUBG2	tubulin gamma 2	6.78281	0.0180185	yes	no	yes	no
VEGFA	vascular endothelial growth factor A	3.62156	0.0332972	yes	no	yes	no
VEGFA	vascular endothelial growth factor A	3.24751	0.022096	yes	no	yes	no
VEGFA	vascular endothelial growth factor A	2.51744	0.0310463	yes	no	yes	no
VEGFA	vascular endothelial growth factor A	2.06545	0.0229945	yes	no	yes	no
VPS13B	vacuolar protein sorting 13 homolog B	2.6172	0.0292094	yes	no	yes	no
VPS13B	vacuolar protein sorting 13 homolog B	2.21444	0.0464516	yes	no	yes	no
VPS13B	vacuolar protein sorting 13 homolog B	2.10581	0.0294982	yes	no	yes	no
TNXA	tenascin XA (pseudogene)	9.90522	0.00923569	yes	yes	no	no
TNXA	tenascin XA (pseudogene)	8.7163	0.00634758	yes	yes	no	no
TNXA	tenascin XA (pseudogene)	5.59571	0.0254462	yes	yes	no	no
TNXA	tenascin XA (pseudogene)	5.46115	0.0105654	yes	yes	no	no
LOC643201	centrosomal protein 192kDa pseudogene	5.02486	0.0478957	yes	no	no	no
ZNF718	zinc finger protein 718	4.74253	0.0315918	yes	no	no	no
CDYL2	chromodomain Y like 2	4.46655	0.0128455	yes	no	no	no
TMEM246	transmembrane protein 246	3.73704	0.0495353	yes	no	no	no
TNXA	tenascin XA (pseudogene)	3.67263	0.0236679	yes	yes	no	no
ARHGEF37	Rho guanine nucleotide exchange factor 37	3.44354	0.0229945	yes	yes	no	no
STRIP2	striatin interacting protein 2	3.18794	0.0142244	yes	no	no	no
STRIP2	striatin interacting protein 2	3.17045	0.0192004	yes	no	no	no
SUCO	SUN domain containing ossification factor	3.11035	0.0391937	yes	no	no	no
PLEKHH3	pleckstrin homology, MyTH4 and FERM domain containing H3	2.991	0.0130051	yes	no	no	no
KIAA0930	KIAA0930	2.94036	0.0130051	yes	no	no	no
SLC50A1	solute carrier family 50 member 1	2.77772	0.0348038	yes	yes	no	no
FCGR2A	Fc fragment of IgG receptor IIa	2.57269	0.02673	yes	no	no	no
MBOAT2	membrane bound O-acyltransferase domain containing 2	2.41812	0.0178841	yes	no	no	no
NPIPA1	nuclear pore complex interacting protein family member A1	2.37686	0.0366809	yes	no	no	no
KIAA0930	KIAA0930	2.35784	0.0176951	yes	no	no	no
TMEM246		2.16522	0.0495353	yes	no	no	no
TPM1	tropomyosin 1	2.11382	0.041646	yes	no	no	no
PLEKHH3	pleckstrin homology, MyTH4 and FERM domain containing H3	2.10949	0.0254462	yes	no	no	no
MBOAT2	membrane bound O-acyltransferase domain containing 2	2.00519	0.0333791	yes	no	no	no
FAM13A	family with sequence similarity 13 member A	1.99188	0.0343679	yes	no	no	no
CA2	carbonic anhydrase 2	1.93857	0.0469543	yes	yes	no	no
TPM1	tropomyosin 1	1.80323	0.047322	yes	no	no	no
WHAMMP2	WAS protein homolog associated with actin, golgi membranes and microtubules pseudogene 2	1.75391	0.0425461	yes	yes	no	no
FSD1L	fibronectin type III and SPRY domain containing 1 like	1.7467	0.0479768	yes	no	no	no
MCUR1	mitochondrial calcium uniporter regulator 1	1.69426	0.0372088	yes	no	no	no
CTNNA1	catenin alpha 1	1.62445	0.0467256	yes	yes	no	no
WHAMMP2	WAS protein homolog associated with actin, golgi membranes and microtubules pseudogene 2	1.559	0.0492687	yes	yes	no	no
SLC9B2	solute carrier family 9 member B2	1.53817	0.0174479	yes	no	no	no
CTNNA1	catenin alpha 1	1.53204	0.0460249	yes	yes	no	no
AARS	alanyl-tRNA synthetase	1.97251	0.0452406	no	no	yes	no
ABHD2	abhydrolase domain containing 2	1.87315	0.0356187	no	no	yes	no
ABL1	ABL proto-oncogene 1, non-receptor tyrosine kinase	1.53884	0.0315918	no	no	yes	no
ACADS	acyl-CoA dehydrogenase short chain	1.79859	0.0481147	no	no	yes	no
ACSBG1	acyl-CoA synthetase bubblegum family member 1	2.89972	0.0466774	no	no	yes	no
AK1	adenylate kinase 1	2.9646	0.0144424	no	no	yes	no
ALAD	aminolevulinate dehydratase	2.65764	0.0240228	no	no	yes	no
ALAD	aminolevulinate dehydratase	2.40541	0.0162716	no	no	yes	no
ALDH5A1	aldehyde dehydrogenase 5 family member A1	3.69775	0.00923569	no	no	yes	no
ANKRA2	ankyrin repeat family A member 2	2.06075	0.0308608	no	no	yes	no
ANLN	anillin actin binding protein	1.96025	0.0422059	no	no	yes	no
ANLN	anillin actin binding protein	1.93844	0.0273251	no	no	yes	no
APPL2	adaptor protein, phosphotyrosine interacting with PH domain and leucine zipper 2	2.67085	0.0453227	no	no	yes	no
ARL6IP1	ADP ribosylation factor like GTPase 6 interacting protein 1	1.99544	0.0166696	no	no	yes	no
ASPM	abnormal spindle microtubule assembly	2.09342	0.0130051	no	no	yes	no
ASPM	abnormal spindle microtubule assembly	1.64939	0.0308608	no	no	yes	no
ATP6V0D1	ATPase H+ transporting V0 subunit d1	1.56537	0.0131899	no	no	yes	no
ATP7A	ATPase copper transporting alpha	3.76281	0.0309587	no	no	yes	no
ATP7A	ATPase copper transporting alpha	3.24148	0.0327152	no	no	yes	no
ATPIF1	ATPase inhibitory factor 1	1.84987	0.0327152	no	no	yes	no
ATXN7	ataxin 7	2.15904	0.0495353	no	no	yes	no
ATXN7	ataxin 7	1.60091	0.0162716	no	no	yes	no
AZIN1	antizyme inhibitor 1	1.60206	0.0472002	no	no	yes	no
B3GNT2	UDP-GlcNAc:betaGal beta-1,3-N-acetylglucosaminyltransferase 2	2.46233	0.0173446	no	no	yes	no
B3GNT2	UDP-GlcNAc:betaGal beta-1,3-N-acetylglucosaminyltransferase 2	2.31731	0.00923569	no	no	yes	no
BBX	BBX, HMG-box containing	2.7036	0.0266248	no	no	yes	no
BBX	BBX, HMG-box containing	1.52519	0.041489	no	no	yes	no
BTAF1	B-TFIID TATA-box binding protein associated factor 1	2.00536	0.0495523	no	no	yes	no
C6orf48	chromosome 6 open reading frame 48	1.50395	0.0469543	no	no	yes	no
C9orf41	Chromosome 9 Open Reading Frame 41	2.3211	0.041489	no	no	yes	no
CA8	carbonic anhydrase 8	2.79162	0.014826	no	no	yes	no
CABLES2	Cdk5 and Abl enzyme substrate 2	1.6613	0.0479698	no	no	yes	no
CAPN2	calpain 2	1.61352	0.0374412	no	no	yes	no
CARD8	caspase recruitment domain family member 8	1.77112	0.0453227	no	no	yes	no
CASC5	cancer susceptibility candidate 5	1.54974	0.0495021	no	no	yes	no
CCS	copper chaperone for superoxide dismutase	1.8196	0.0240228	no	no	yes	no
CDC7	cell division cycle 7	1.78078	0.0440015	no	no	yes	no
CDK1	cyclin dependent kinase 1	1.95633	0.0306466	no	no	yes	no
CDK1	cyclin dependent kinase 1	1.59763	0.041337	no	no	yes	no
CENPF	centromere protein F	1.97351	0.038942	no	no	yes	no
CEP135	centrosomal protein 135	1.73766	0.0206188	no	no	yes	no
CEP68	centrosomal protein 68	2.11331	0.0220809	no	no	yes	no
CEP68	centrosomal protein 68	2.06347	0.0499253	no	no	yes	no
CGGBP1	CGG triplet repeat binding protein 1	2.0842	0.0193914	no	no	yes	no
CGGBP1	CGG triplet repeat binding protein 1	1.92198	0.0362191	no	no	yes	no
CHMP2B	charged multivesicular body protein 2B	2.23587	0.015309	no	no	yes	no
CHMP2B	charged multivesicular body protein 2B	1.62692	0.0495523	no	no	yes	no
CIT	citron rho-interacting serine/threonine kinase	1.85113	0.047322	no	no	yes	no
CLK4	CDC like kinase 4	1.70624	0.0373342	no	no	yes	no
CNTLN	centlein	1.87202	0.0314602	no	no	yes	no
CNTLN	centlein	1.51832	0.0479698	no	no	yes	no
CPVL	carboxypeptidase, vitellogenic like	2.40898	0.00682538	no	no	yes	no
CRAT	carnitine O-acetyltransferase	1.85716	0.0348494	no	no	yes	no
CREBL2	cAMP responsive element binding protein like 2	2.05713	0.0440584	no	no	yes	no
CRLS1	cardiolipin synthase 1	2.33185	0.0354115	no	no	yes	no
CRTC3	CREB regulated transcription coactivator 3	1.81729	0.018856	no	no	yes	no
CTSE	cathepsin E	4.77261	0.0184068	no	no	yes	no
CYBRD1	cytochrome b reductase 1	2.91482	0.0321385	no	no	yes	no
CYBRD1	cytochrome b reductase 1	2.36401	0.0350274	no	no	yes	no
DCAF11	DDB1 and CUL4 associated factor 11	1.66548	0.0477826	no	no	yes	no
DCTN4	dynactin subunit 4	2.2011	0.0302747	no	no	yes	no
DCTN4	dynactin subunit 4	1.97781	0.0333791	no	no	yes	no
DCUN1D4	defective in cullin neddylation 1 domain containing 4	2.04633	0.0325885	no	no	yes	no
DDB2	damage specific DNA binding protein 2	2.69314	0.0306466	no	no	yes	no
DDX17	DEAD-box helicase 17	3.68138	0.0288673	no	no	yes	no
DDX17	DEAD-box helicase 17	3.53492	0.0199651	no	no	yes	no
DDX17	DEAD-box helicase 17	2.15806	0.0266755	no	no	yes	no
DDX17	DEAD-box helicase 17	1.97384	0.0180185	no	no	yes	no
DECR2	2,4-dienoyl-CoA reductase 2	1.66756	0.02673	no	no	yes	no
DEK	DEK proto-oncogene	1.59287	0.0469405	no	no	yes	no
DEPDC1	DEP domain containing 1	2.1208	0.0375547	no	no	yes	no
DEPDC1	DEP domain containing 1	1.71537	0.0343929	no	no	yes	no
DEPDC1	DEP domain containing 1	1.61581	0.0288357	no	no	yes	no
DGKH	diacylglycerol kinase eta	2.99428	0.0315918	no	no	yes	no
DHRS13	dehydrogenase/reductase 13	1.58972	0.0478957	no	no	yes	no
DNASE1L1	deoxyribonuclease 1 like 1	1.89371	0.0328594	no	no	yes	no
ECT2	epithelial cell transforming 2	1.65533	0.0377148	no	no	yes	no
EHD3	EH domain containing 3	2.90605	0.0250711	no	no	yes	no
EID3	EP300 interacting inhibitor of differentiation 3	1.88386	0.0335826	no	no	yes	no
EIF1B	eukaryotic translation initiation factor 1B	2.06472	0.0356187	no	no	yes	no
ENPP7	ectonucleotide pyrophosphatase/phosphodiesterase 7	1.62225	0.0457004	no	no	yes	no
FAM134A	family with sequence similarity 134, member A	1.73262	0.0449144	no	no	yes	no
FAM134C	Family With Sequence Similarity 134 Member C	2.54047	0.0254462	no	no	yes	no
FAR1	fatty acyl-CoA reductase 1	2.69658	0.0307844	no	no	yes	no
FAR1	fatty acyl-CoA reductase 1	2.406	0.0366809	no	no	yes	no
FAR1	fatty acyl-CoA reductase 1	2.22592	0.0343767	no	no	yes	no
FCHO2	FCH domain only 2	2.47279	0.0153092	no	no	yes	no
FCHO2	FCH domain only 2	1.89842	0.0304853	no	no	yes	no
FGFR1OP2	FGFR1 oncogene partner 2	2.27861	0.044187	no	no	yes	no
FGFR1OP2	FGFR1 oncogene partner 2	2.23186	0.0283042	no	no	yes	no
FGFR1OP2	FGFR1 oncogene partner 2	2.14852	0.0362191	no	no	yes	no
FGFR1OP2	FGFR1 oncogene partner 2	1.93145	0.0362191	no	no	yes	no
FGFR1OP2	FGFR1 oncogene partner 2	1.88356	0.038942	no	no	yes	no
FOXM1	forkhead box M1	1.5004	0.0498989	no	no	yes	no
FZD6	frizzled class receptor 6	3.00034	0.0106006	no	no	yes	no
GAB3	GRB2-associated binding protein 3	1.5004	0.0377148	no	no	yes	no
GLCE	glucuronic acid epimerase	2.1233	0.0171847	no	no	yes	no
GPSM2	G protein signaling modulator 2	2.09101	0.0343679	no	no	yes	no
GPSM2	G protein signaling modulator 2	2.04374	0.0266248	no	no	yes	no
GXYLT1	glucoside xylosyltransferase 1	1.70326	0.0407134	no	no	yes	no
HAUS4	HAUS augmin like complex subunit 4	1.89422	0.0125656	no	no	yes	no
HEBP1	heme binding protein 1	2.82906	0.0480249	no	no	yes	no
HES6	hes family bHLH transcription factor 6	2.59139	0.0309587	no	no	yes	no
HIPK1	homeodomain interacting protein kinase 1	1.92476	0.0466297	no	no	yes	no
HMGB1	high mobility group box 1	1.87694	0.045391	no	no	yes	no
HNRNPH1	heterogeneous nuclear ribonucleoprotein H1	2.24984	0.016978	no	no	yes	no
HSDL2	hydroxysteroid dehydrogenase like 2	1.86596	0.0174479	no	no	yes	no
HTATIP2	HIV-1 Tat interactive protein 2	2.09927	0.0247628	no	no	yes	no
IFIH1	interferon induced with helicase C domain 1	2.29021	0.0197211	no	no	yes	no
IKZF1	IKAROS family zinc finger 1	1.53895	0.0405513	no	no	yes	no
ILKAP	ILK associated serine/threonine phosphatase	1.50785	0.0440286	no	no	yes	no
INTS6	integrator complex subunit 6	1.62313	0.0366809	no	no	yes	no
INTS6	integrator complex subunit 6	1.57748	0.0469543	no	no	yes	no
INTS6	integrator complex subunit 6	1.54847	0.0139008	no	no	yes	no
IRF2BP2	interferon regulatory factor 2 binding protein 2	2.07676	0.0453562	no	no	yes	no
ITPKB	inositol-trisphosphate 3-kinase B	1.74232	0.0461872	no	no	yes	no
ITSN2	intersectin 2	1.76012	0.02673	no	no	yes	no
JAK1	Janus kinase 1	1.92394	0.0307844	no	no	yes	no
JAK1	Janus kinase 1	1.76355	0.0229945	no	no	yes	no
JAK2	Janus kinase 2	2.21163	0.0372088	no	no	yes	no
KANK1	KN motif and ankyrin repeat domains 1	2.477	0.0343679	no	no	yes	no
KCTD18	potassium channel tetramerization domain containing 18	1.90529	0.0442868	no	no	yes	no
KIAA1524	NA	1.70831	0.0386154	no	no	yes	no
KIF14	kinesin family member 14	1.74652	0.0362191	no	no	yes	no
LAPTM4A	lysosomal protein transmembrane 4 alpha	1.71186	0.0294374	no	no	yes	no
LOC151174	uncharacterized LOC151174	1.91478	0.0370012	no	no	yes	no
LOC153684	uncharacterized LOC153684	2.06861	0.047007	no	no	yes	no
LPCAT3	lysophosphatidylcholine acyltransferase 3	2.07299	0.0431766	no	no	yes	no
LRP11	LDL receptor related protein 11	2.61825	0.0316096	no	no	yes	no
LRRFIP2	LRR binding FLII interacting protein 2	1.87419	0.014826	no	no	yes	no
LXN	latexin	2.54025	0.0425516	no	no	yes	no
MAMLD1	mastermind like domain containing 1	2.42355	0.0174479	no	no	yes	no
MAN2A1	mannosidase alpha class 2A member 1	1.74883	0.0309587	no	no	yes	no
MAN2A1	mannosidase alpha class 2A member 1	1.71369	0.0492687	no	no	yes	no
MANEA	mannosidase endo-alpha	1.90269	0.0340765	no	no	yes	no
MAOA	monoamine oxidase A	2.23316	0.0254462	no	no	yes	no
MAOA	monoamine oxidase A	2.04378	0.0413005	no	no	yes	no
METTL4	methyltransferase like 4	1.81305	0.0418375	no	no	yes	no
METTL9	methyltransferase like 9	1.79521	0.0405775	no	no	yes	no
METTL9	methyltransferase like 9	1.51439	0.0442868	no	no	yes	no
MFHAS1	malignant fibrous histiocytoma amplified sequence 1	2.62383	0.0315918	no	no	yes	no
MGAT4B	mannosyl (alpha-1,3-)-glycoprotein beta-1,4-N-acetylglucosaminyltransferase, isozyme B	1.6817	0.0497429	no	no	yes	no
MGLL	monoglyceride lipase	1.66212	0.0478957	no	no	yes	no
MKI67	marker of proliferation Ki-67	2.2694	0.0449494	no	no	yes	no
MKI67	marker of proliferation Ki-67	2.00909	0.0247628	no	no	yes	no
MKI67	marker of proliferation Ki-67	1.75355	0.0308296	no	no	yes	no
MKI67	marker of proliferation Ki-67	1.59392	0.0309587	no	no	yes	no
MSL2	MSL complex subunit 2	1.77586	0.0173446	no	no	yes	no
MTMR12		2.18691	0.0304853	no	no	yes	no
MTMR12	myotubularin related protein 12	1.58931	0.0497399	no	no	yes	no
MYEF2	myelin expression factor 2	1.84668	0.0335859	no	no	yes	no
MYEF2	myelin expression factor 2	1.70527	0.0480249	no	no	yes	no
MYEF2	myelin expression factor 2	1.53356	0.02673	no	no	yes	no
NCEH1	neutral cholesterol ester hydrolase 1	7.58784	0.0377148	no	no	yes	no
NEDD4	neural precursor cell expressed, developmentally down-regulated 4, E3 ubiquitin protein ligase	1.74336	0.0166441	no	no	yes	no
NEDD4L	neural precursor cell expressed, developmentally down-regulated 4-like, E3 ubiquitin protein ligase	3.13472	0.0479698	no	no	yes	no
NEK1	NIMA related kinase 1	1.61867	0.0306466	no	no	yes	no
NEK2	NIMA related kinase 2	1.87142	0.038942	no	no	yes	no
NEK2	NIMA related kinase 2	1.80339	0.0230066	no	no	yes	no
NMI	N-myc and STAT interactor	1.87388	0.0247628	no	no	yes	no
NNT	nicotinamide nucleotide transhydrogenase	1.70027	0.0446557	no	no	yes	no
NQO2	N-ribosyldihydronicotinamide:quinone reductase 2	2.22346	0.0280823	no	no	yes	no
NRIP3	nuclear receptor interacting protein 3	2.0137	0.0495523	no	no	yes	no
NUF2	NUF2, NDC80 kinetochore complex component	1.90711	0.0480318	no	no	yes	no
NUP210	nucleoporin 210	2.09538	0.0450912	no	no	yes	no
NUP210	nucleoporin 210	1.9745	0.0413005	no	no	yes	no
NUP210	nucleoporin 210	1.74165	0.0463846	no	no	yes	no
OSM	oncostatin M	1.83137	0.0469543	no	no	yes	no
OTUD1	OTU deubiquitinase 1	2.33875	0.0288673	no	no	yes	no
PAPD5	poly(A) RNA polymerase D5, non-canonical	1.73604	0.040803	no	no	yes	no
PARP10	poly(ADP-ribose) polymerase family member 10	1.60436	0.0408052	no	no	yes	no
PBX3	PBX homeobox 3	2.47537	0.0153344	no	no	yes	no
PCMTD1	protein-L-isoaspartate (D-aspartate) O-methyltransferase domain containing 1	2.13925	0.0497217	no	no	yes	no
PCNP	PEST proteolytic signal containing nuclear protein	1.68758	0.0495353	no	no	yes	no
PDIK1L	PDLIM1 interacting kinase 1 like	1.99076	0.024095	no	no	yes	no
PFKM	phosphofructokinase, muscle	2.31739	0.0210809	no	no	yes	no
PHF11	PHD finger protein 11	2.03373	0.0405414	no	no	yes	no
PHKB	phosphorylase kinase regulatory subunit beta	1.66216	0.0275872	no	no	yes	no
PIGC		2.16618	0.0287895	no	no	yes	no
PIGK	phosphatidylinositol glycan anchor biosynthesis class K	1.86799	0.0469543	no	no	yes	no
PIGQ	phosphatidylinositol glycan anchor biosynthesis class Q	1.7021	0.0252989	no	no	yes	no
PIK3AP1	phosphoinositide-3-kinase adaptor protein 1	3.33627	0.0319202	no	no	yes	no
PIK3AP1	phosphoinositide-3-kinase adaptor protein 1	2.78701	0.0286505	no	no	yes	no
PLOD3	procollagen-lysine,2-oxoglutarate 5-dioxygenase 3	1.8106	0.026094	no	no	yes	no
POLQ	DNA polymerase theta	1.51623	0.0207517	no	no	yes	no
PON2	paraoxonase 2	2.72193	0.0266248	no	no	yes	no
PON2	paraoxonase 2	2.51184	0.0131899	no	no	yes	no
PPM1A	protein phosphatase, Mg2+/Mn2+ dependent 1A	2.28183	0.0436948	no	no	yes	no
PPM1A	protein phosphatase, Mg2+/Mn2+ dependent 1A	2.26693	0.015309	no	no	yes	no
PRPS2	phosphoribosyl pyrophosphate synthetase 2	5.04447	0.0201422	no	no	yes	no
PRPS2	phosphoribosyl pyrophosphate synthetase 2	3.10619	0.0291231	no	no	yes	no
PSAT1	phosphoserine aminotransferase 1	3.16799	0.0440015	no	no	yes	no
PSAT1	phosphoserine aminotransferase 1	2.63821	0.0349865	no	no	yes	no
PTTG1IP	PTTG1 interacting protein	1.68212	0.0309587	no	no	yes	no
PURA	purine rich element binding protein A	2.27483	0.0373947	no	no	yes	no
PURA	purine rich element binding protein A	1.81126	0.0429525	no	no	yes	no
PURA	purine rich element binding protein A	1.78493	0.0175941	no	no	yes	no
RAB10	RAB10, member RAS oncogene family	1.62844	0.0396726	no	no	yes	no
RACGAP1	Rac GTPase activating protein 1	1.79083	0.0401395	no	no	yes	no
RAD21	RAD21 cohesin complex component	1.8811	0.0418722	no	no	yes	no
RAD21	RAD21 cohesin complex component	1.67909	0.0139008	no	no	yes	no
RALGPS2	Ral GEF with PH domain and SH3 binding motif 2	2.33116	0.0292094	no	no	yes	no
RARRES1	retinoic acid receptor responder 1	1.58464	0.0306466	no	no	yes	no
RBM5	RNA binding motif protein 5	1.57372	0.0192004	no	no	yes	no
RCCD1	RCC1 domain containing 1	1.81711	0.0366809	no	no	yes	no
RCOR3	REST corepressor 3	1.57048	0.0340803	no	no	yes	no
REV1	REV1, DNA directed polymerase	1.67058	0.0307844	no	no	yes	no
REV1	REV1, DNA directed polymerase	1.56579	0.0440157	no	no	yes	no
REXO2	RNA exonuclease 2	2.14824	0.0431538	no	no	yes	no
RHBDD1	rhomboid domain containing 1	1.88891	0.0204904	no	no	yes	no
RHBDD1	rhomboid domain containing 1	1.78094	0.0314674	no	no	yes	no
RNF141		2.16817	0.0257777	no	no	yes	no
ROGDI	rogdi homolog	2.07753	0.0283042	no	no	yes	no
RPS6KC1	ribosomal protein S6 kinase C1	1.85102	0.0456219	no	no	yes	no
SAR1A	secretion associated Ras related GTPase 1A	2.14741	0.0139008	no	no	yes	no
SAR1A	secretion associated Ras related GTPase 1A	1.79744	0.0348038	no	no	yes	no
SCPEP1	serine carboxypeptidase 1	2.05248	0.0131899	no	no	yes	no
SEC14L4		2.19285	0.0250711	no	no	yes	no
SEC22B	SEC22 homolog B, vesicle trafficking protein (gene/pseudogene)	1.88997	0.035439	no	no	yes	no
SEC63	SEC63 homolog, protein translocation regulator	1.50258	0.0431538	no	no	yes	no
SLC22A5	solute carrier family 22 member 5	4.02919	0.0201511	no	no	yes	no
SLC25A38	solute carrier family 25 member 38	1.56716	0.02673	no	no	yes	no
SLC31A1	solute carrier family 31 member 1	2.02281	0.0371518	no	no	yes	no
SLC31A1	solute carrier family 31 member 1	1.97092	0.0348038	no	no	yes	no
SLC31A1	solute carrier family 31 member 1	1.79698	0.0441096	no	no	yes	no
SLFN13	schlafen family member 13	2.93398	0.0405513	no	no	yes	no
SLFN13	schlafen family member 13	2.57688	0.0176951	no	no	yes	no
SLK	STE20 like kinase	1.74077	0.0419536	no	no	yes	no
SLK	STE20 like kinase	1.54988	0.0314674	no	no	yes	no
SMC2	structural maintenance of chromosomes 2	2.03295	0.0427047	no	no	yes	no
SMC4	structural maintenance of chromosomes 4	1.69265	0.0447566	no	no	yes	no
SMC4	structural maintenance of chromosomes 4	1.63871	0.0166696	no	no	yes	no
SOS2	SOS Ras/Rho guanine nucleotide exchange factor 2	2.05338	0.0400451	no	no	yes	no
SOS2	SOS Ras/Rho guanine nucleotide exchange factor 2	1.79081	0.0392263	no	no	yes	no
SOS2	SOS Ras/Rho guanine nucleotide exchange factor 2	1.57265	0.0469543	no	no	yes	no
SPG20	Spastic Paraplegia 20 (Troyer Syndrome)	2.71948	0.0343679	no	no	yes	no
SPTA1	spectrin alpha, erythrocytic 1	2.61849	0.0269368	no	no	yes	no
SRBD1	S1 RNA binding domain 1	1.86727	0.0308608	no	no	yes	no
SUDS3	SDS3 homolog, SIN3A corepressor complex component	1.63465	0.038942	no	no	yes	no
TAF1	TATA-box binding protein associated factor 1	1.77017	0.02673	no	no	yes	no
TAF1	TATA-box binding protein associated factor 1	1.67419	0.0377577	no	no	yes	no
TAF9B	TATA-box binding protein associated factor 9b	1.59398	0.0343767	no	no	yes	no
TBC1D2B	TBC1 domain family member 2B	1.60209	0.0382082	no	no	yes	no
TESC		2.19087	0.0294846	no	no	yes	no
TFDP1	transcription factor Dp-1	1.8612	0.0250711	no	no	yes	no
TFDP1	transcription factor Dp-1	1.81048	0.0199651	no	no	yes	no
TM7SF3	transmembrane 7 superfamily member 3	1.91428	0.0220272	no	no	yes	no
TMEM50B	transmembrane protein 50B	1.65401	0.0431766	no	no	yes	no
TMOD2	tropomodulin 2	2.05978	0.0467905	no	no	yes	no
TNS3	tensin 3	4.43217	0.0405513	no	no	yes	no
TOP2A	DNA topoisomerase II alpha	2.25349	0.0417834	no	no	yes	no
TOP2A	DNA topoisomerase II alpha	1.93827	0.0431459	no	no	yes	no
TRPM7	transient receptor potential cation channel subfamily M member 7	1.80812	0.0306466	no	no	yes	no
TRPM7	transient receptor potential cation channel subfamily M member 7	1.55663	0.0467256	no	no	yes	no
TSPAN33	tetraspanin 33	1.73543	0.0449144	no	no	yes	no
TSPAN5	tetraspanin 5	1.93055	0.0464783	no	no	yes	no
TTC32	tetratricopeptide repeat domain 32	2.78369	0.0304853	no	no	yes	no
TUBE1	tubulin epsilon 1	2.65232	0.0442868	no	no	yes	no
UBN2	ubinuclein 2	2.03088	0.040532	no	no	yes	no
UBR4	ubiquitin protein ligase E3 component n-recognin 4	1.70631	0.0286949	no	no	yes	no
UNC119B	unc-119 lipid binding chaperone B	1.78986	0.0358243	no	no	yes	no
USP31	ubiquitin specific peptidase 31	1.71828	0.0480249	no	no	yes	no
WDR76	WD repeat domain 76	2.47996	0.0177456	no	no	yes	no
ZC3H6	zinc finger CCCH-type containing 6	2.788	0.0139008	no	no	yes	no
ZFP62	ZFP62 zinc finger protein	1.7372	0.0381207	no	no	yes	no
ZNF200	zinc finger protein 200	1.62139	0.047322	no	no	yes	no
ZNF273	zinc finger protein 273	1.56764	0.0309587	no	no	yes	no
ZNF320	zinc finger protein 320	1.85562	0.0447379	no	no	yes	no
ZNF33A	zinc finger protein 33A	1.93812	0.0178841	no	no	yes	no
ZNF367	zinc finger protein 367	2.13938	0.0405513	no	no	yes	no
ZNF559	zinc finger protein 559	1.86592	0.0430824	no	no	yes	no
ZNF600	zinc finger protein 600	1.7409	0.0152638	no	no	yes	no
ZNF605	zinc finger protein 605	1.51265	0.0419536	no	no	yes	no
PRR34-AS1	PRR34 antisense RNA 1	20.0822	0.0153344	no	no	no	yes
LINC01133	long intergenic non-protein coding RNA 1133	15.7083	0.00923569	no	no	no	yes
SRSF6	serine and arginine rich splicing factor 6	5.89196	0.0275872	no	no	no	no
LOC100996668	uncharacterized LOC102724884	4.09411	0.024064	no	no	no	yes
NUMA1	nuclear mitotic apparatus protein 1	3.79889	0.0166696	no	no	no	no
LOC285812	uncharacterized LOC102724884	3.7027	0.0424545	no	no	no	yes
AL833181	NA	3.67066	0.0292094	no	no	no	yes
GAD1	glutamate decarboxylase 1	3.66361	0.0129445	no	no	no	no
LINC00341	Long Intergenic Non-Protein Coding RNA 341	3.62838	0.0240228	no	no	no	no
LRRC75A	leucine rich repeat containing 75A	3.5439	0.0488677	no	no	no	yes
CROCCP2	ciliary rootlet coiled-coil, rootletin pseudogene 2	3.34575	0.0442868	no	no	no	no
PIR	pirin	3.32188	0.047007	no	no	no	yes
SPPL2A	signal peptide peptidase like 2A	3.22975	0.0314704	no	no	no	no
DOCK9	dedicator of cytokinesis 9	3.13222	0.0178841	no	no	no	no
KLHL42	kelch like family member 42	3.0331	0.0210809	no	no	no	no
CR1	complement C3b/C4b receptor 1 (Knops blood group)	2.994	0.02673	no	no	no	no
METTL21A	methyltransferase like 21A	2.96792	0.0139008	no	no	no	no
NAPRT	nicotinate phosphoribosyltransferase	2.91701	0.02673	no	no	no	yes
SPPL2A	signal peptide peptidase like 2A	2.8823	0.0477826	no	no	no	no
KIAA1551	KIAA1551	2.86398	0.0201851	no	no	no	no
CENPU	centromere protein U	2.76897	0.0247628	no	no	no	yes
B3GALTL	Beta 1,3-Galactosyltransferase-Like	2.75026	0.0404789	no	no	no	no
GPR27	G protein-coupled receptor 27	2.65081	0.0306466	no	no	no	no
ZAK	sterile alpha motif and leucine zipper containing kinase AZK	2.57143	0.033767	no	no	no	no
KIAA0485	Uncharacterized LOC57235	2.56752	0.045854	no	no	no	yes
SLC25A37	solute carrier family 25 member 37	2.54062	0.0306466	no	no	no	no
JADE2	jade family PHD finger 2	2.52598	0.0176951	no	no	no	yes
POMZP3	POM121 and ZP3 fusion	2.49634	0.0252016	no	no	no	no
OIP5-AS1	OIP5 antisense RNA 1	2.4635	0.0360184	no	no	no	no
RC3H1	ring finger and CCCH-type domains 1	2.45692	0.0386154	no	no	no	no
ZNF37BP	zinc finger protein 37B, pseudogene	2.41355	0.0388566	no	no	no	no
MRPL43	mitochondrial ribosomal protein L43	2.40565	0.0290783	no	no	no	no
LRRC37A2	leucine rich repeat containing 37 member A2	2.38415	0.0469543	no	no	no	no
ARGLU1	arginine and glutamate rich 1	2.33877	0.0317316	no	no	no	no
ZAK	sterile alpha motif and leucine zipper containing kinase AZK	2.32381	0.0466297	no	no	no	no
ZAK	sterile alpha motif and leucine zipper containing kinase AZK	2.28268	0.0165453	no	no	no	no
CMAHP	cytidine monophospho-N-acetylneuraminic acid hydroxylase, pseudogene	2.26567	0.0310463	no	no	no	no
PICALM	phosphatidylinositol binding clathrin assembly protein	2.24922	0.0314542	no	no	no	no
TMEM56	transmembrane protein 56	2.24387	0.0442868	no	no	no	yes
LOC102724364	vesicle-trafficking protein SEC22b-like	2.23715	0.0247628	no	no	no	yes
DDI2	DNA damage inducible 1 homolog 2	2.23359	0.0348038	no	no	no	no
USP32	ubiquitin specific peptidase 32	2.22297	0.0426745	no	no	no	no
TFRC	transferrin receptor	2.20883	0.0434875	no	no	no	no
KIAA1551	KIAA1551	2.20868	0.0363463	no	no	no	no
LOC389906		2.17912	0.0449144	no	no	no	no
PSIP1		2.16834	0.0229945	no	no	no	no
CENPU		2.16515	0.0191906	no	no	no	yes
LOC101929336	uncharacterized LOC102724884	2.16448	0.038942	no	no	no	yes
TRIM58	tripartite motif containing 58	2.15908	0.02673	no	no	no	no
AP2B1	adaptor related protein complex 2 beta 1 subunit	2.15399	0.036757	no	no	no	no
DDI2	DNA damage inducible 1 homolog 2	2.14341	0.0163341	no	no	no	no
GUCD1	guanylyl cyclase domain containing 1	2.13459	0.0273342	no	no	no	no
NNT-AS1	NNT antisense RNA 1	2.13347	0.0356187	no	no	no	yes
TRIOBP	TRIO and F-actin binding protein	2.12885	0.0392738	no	no	no	no
LSM11	LSM11, U7 small nuclear RNA associated	2.12231	0.0354115	no	no	no	no
FAM72A	family with sequence similarity 72 member A	2.12026	0.0482774	no	no	no	no
STX17	syntaxin 17	2.11342	0.00923569	no	no	no	no
LOC100996717	notch homolog 2 N-terminal-like protein	2.1054	0.0317581	no	no	no	yes
LINC00664	long intergenic non-protein coding RNA 664	2.1049	0.0452522	no	no	no	no
NDRG1	N-myc downstream regulated 1	2.10136	0.0271729	no	no	no	no
MIR6125	microRNA 6125	2.10077	0.0266836	no	no	no	yes
FAM160B1	family with sequence similarity 160 member B1	2.09985	0.0447492	no	no	no	no
ZAK	sterile alpha motif and leucine zipper containing kinase AZK	2.09344	0.0200544	no	no	no	no
SIMC1	SUMO interacting motifs containing 1	2.08903	0.017472	no	no	no	no
NUCKS1	nuclear casein kinase and cyclin dependent kinase substrate 1	2.08883	0.0284911	no	no	no	no
CENPU	centromere protein U	2.07448	0.0346379	no	no	no	yes
PDZD8	PDZ domain containing 8	2.06843	0.0348038	no	no	no	no
ZNF814	zinc finger protein 814	2.05152	0.0139008	no	no	no	no
CENPH	centromere protein H	2.04271	0.0437291	no	no	no	no
C18orf54	chromosome 18 open reading frame 54	2.03914	0.0413368	no	no	no	no
IQGAP3	IQ motif containing GTPase activating protein 3	2.03583	0.0315978	no	no	no	no
CD47	CD47 molecule	2.03285	0.0452251	no	no	no	no
ITGB1	integrin subunit beta 1	2.02188	0.0449839	no	no	no	no
TP73-AS1	TP73 antisense RNA 1	2.01094	0.0391937	no	no	no	no
CEP152	centrosomal protein 152	2.01089	0.0147833	no	no	no	no
CD47	CD47 molecule	2.00921	0.0425516	no	no	no	no
MOB3C	MOB kinase activator 3C	2.00787	0.0307779	no	no	no	no
FOXP1	forkhead box P1	2.00689	0.0307844	no	no	no	no
BUB3	BUB3, mitotic checkpoint protein	2.00126	0.02673	no	no	no	no
GOLGA8N	golgin A8 family member N	1.99438	0.0457004	no	no	no	yes
ATL3	atlastin GTPase 3	1.99021	0.0368315	no	no	no	no
OGFRL1	opioid growth factor receptor like 1	1.98912	0.0307844	no	no	no	no
LOC100996668	uncharacterized LOC100996668	1.98494	0.0449144	no	no	no	yes
TSEN15	tRNA splicing endonuclease subunit 15	1.9747	0.0328727	no	no	no	no
ADD2	adducin 2	1.95961	0.018856	no	no	no	no
FOXP1	forkhead box P1	1.95637	0.0354477	no	no	no	no
ANK1	ankyrin 1	1.9466	0.027034	no	no	no	no
SIK2	salt inducible kinase 2	1.93756	0.0419536	no	no	no	no
PAK6	p21 (RAC1) activated kinase 6	1.93748	0.0457523	no	no	no	yes
ENTPD5	ectonucleoside triphosphate diphosphohydrolase 5	1.92414	0.0336888	no	no	no	no
PSIP1	PC4 and SFRS1 interacting protein 1	1.92178	0.0166696	no	no	no	no
LINC00849	Long Intergenic Non-Protein Coding RNA 849	1.92077	0.0436096	no	no	no	no
VTI1B	vesicle transport through interaction with t-SNAREs 1B	1.9206	0.0363623	no	no	no	no
RIMS3	regulating synaptic membrane exocytosis 3	1.91586	0.036757	no	no	no	no
PDZD8	PDZ domain containing 8	1.9144	0.0495523	no	no	no	no
DDI2	DNA damage inducible 1 homolog 2	1.90995	0.015309	no	no	no	no
REPS2	RALBP1 associated Eps domain containing 2	1.90694	0.0441096	no	no	no	no
LOC101929841	uncharacterized LOC101929841	1.90606	0.0307844	no	no	no	yes
FAM208A	family with sequence similarity 208 member A	1.90549	0.0324589	no	no	no	no
MTURN	maturin, neural progenitor differentiation regulator homolog	1.90449	0.0240228	no	no	no	yes
TMEM56	transmembrane protein 56	1.90379	0.0139008	no	no	no	yes
ZNF677	zinc finger protein 677	1.89801	0.0174172	no	no	no	no
PPP2R1B	protein phosphatase 2 scaffold subunit Abeta	1.89226	0.0478957	no	no	no	no
MED25	mediator complex subunit 25	1.89125	0.0313205	no	no	no	no
ADD2	adducin 2	1.89073	0.0139008	no	no	no	no
KHNYN	KH and NYN domain containing	1.88765	0.0211523	no	no	no	no
TPR	translocated promoter region, nuclear basket protein	1.87359	0.0392156	no	no	no	no
ANK1	ankyrin 1	1.86891	0.0294846	no	no	no	no
ZEB1-AS1	ZEB1 antisense RNA 1	1.86833	0.0464783	no	no	no	no
ANK1	ankyrin 1	1.86473	0.0290159	no	no	no	no
KLHL7	kelch like family member 7	1.86161	0.0453865	no	no	no	no
LDLRAD4	low density lipoprotein receptor class A domain containing 4	1.85749	0.0468452	no	no	no	no
ARHGAP19	Rho GTPase activating protein 19	1.85626	0.0176951	no	no	no	yes
CEP152	centrosomal protein 152	1.85326	0.0216404	no	no	no	no
ABCB10	ATP binding cassette subfamily B member 10	1.84852	0.0418375	no	no	no	no
TMEM131	transmembrane protein 131	1.84719	0.032558	no	no	no	no
DOCK9	dedicator of cytokinesis 9	1.84279	0.0486777	no	no	no	no
ANK1	ankyrin 1	1.83953	0.0383638	no	no	no	no
B4GALT1	beta-1,4-galactosyltransferase 1	1.838	0.0495523	no	no	no	no
GFI1B	growth factor independent 1B transcriptional repressor	1.83064	0.0385901	no	no	no	no
SSR1	signal sequence receptor subunit 1	1.82388	0.0130051	no	no	no	no
C2CD5	C2 calcium dependent domain containing 5	1.82224	0.0297654	no	no	no	no
ZCCHC6	zinc finger CCHC-type containing 6	1.81883	0.0495523	no	no	no	no
TGM2	transglutaminase 2	1.81721	0.0306466	no	no	no	no
PRIMPOL	primase and DNA directed polymerase	1.81654	0.0161542	no	no	no	yes
TPGS2	tubulin polyglutamylase complex subunit 2	1.81487	0.0419472	no	no	no	no
WHSC1	Wolf-Hirschhorn syndrome candidate 1	1.81474	0.0333791	no	no	no	no
LINC00674	long intergenic non-protein coding RNA 674	1.81297	0.02673	no	no	no	no
DDX60	DExD/H-box helicase 60	1.8054	0.0461829	no	no	no	no
FAM76A	family with sequence similarity 76 member A	1.80075	0.0419536	no	no	no	no
CALCOCO2	calcium binding and coiled-coil domain 2	1.78155	0.0418863	no	no	no	no
METAP2	methionyl aminopeptidase 2	1.78047	0.0451885	no	no	no	no
EPB42	erythrocyte membrane protein band 4.2	1.77708	0.0419536	no	no	no	no
ASAP1	ArfGAP with SH3 domain, ankyrin repeat and PH domain 1	1.77595	0.0340157	no	no	no	no
ARHGAP19	Rho GTPase activating protein 19	1.77519	0.0360184	no	no	no	yes
SENP6	SUMO1/sentrin specific peptidase 6	1.77404	0.0402052	no	no	no	no
NMRK1	nicotinamide riboside kinase 1	1.77112	0.041489	no	no	no	no
C6orf89	chromosome 6 open reading frame 89	1.76603	0.0413005	no	no	no	no
BUB3	BUB3, mitotic checkpoint protein	1.76154	0.0197609	no	no	no	no
ASAP1	ArfGAP with SH3 domain, ankyrin repeat and PH domain 1	1.75673	0.0389222	no	no	no	no
SSR1	signal sequence receptor subunit 1	1.75461	0.0306466	no	no	no	no
NUMA1	nuclear mitotic apparatus protein 1	1.75441	0.0461872	no	no	no	no
HAUS3	HAUS augmin like complex subunit 3	1.75235	0.0270558	no	no	no	no
TM9SF3	transmembrane 9 superfamily member 3	1.75096	0.0405513	no	no	no	no
HAUS6	HAUS augmin like complex subunit 6	1.75063	0.038942	no	no	no	no
RAB18	RAB18, member RAS oncogene family	1.74964	0.0201422	no	no	no	no
RAB22A	RAB22A, member RAS oncogene family	1.74841	0.0302747	no	no	no	no
ZNF736	zinc finger protein 736	1.74712	0.0254462	no	no	no	no
MXRA7	matrix remodeling associated 7	1.74651	0.0392263	no	no	no	no
TMPO	thymopoietin	1.74602	0.0425516	no	no	no	no
MAP9	microtubule associated protein 9	1.74069	0.0494557	no	no	no	no
LOC100505915	uncharacterized LOC100505915	1.74065	0.0457004	no	no	no	yes
PNISR	PNN interacting serine and arginine rich protein	1.73493	0.0308608	no	no	no	no
SARS	seryl-tRNA synthetase	1.73473	0.0445474	no	no	no	no
RABGAP1L	RAB GTPase activating protein 1 like	1.73459	0.0294846	no	no	no	no
ZBTB4	zinc finger and BTB domain containing 4	1.73443	0.0309587	no	no	no	no
UGGT1	UDP-glucose glycoprotein glucosyltransferase 1	1.7323	0.0485858	no	no	no	no
CEP350	centrosomal protein 350	1.72921	0.0436948	no	no	no	no
KDM6A	lysine demethylase 6A	1.72917	0.038942	no	no	no	no
RAD51AP1	RAD51 associated protein 1	1.72714	0.0294374	no	no	no	no
AKAP8L	A-kinase anchoring protein 8 like	1.72345	0.0229945	no	no	no	no
OIP5-AS1	OIP5 antisense RNA 1	1.72082	0.0457004	no	no	no	no
CSNK1G3	casein kinase 1 gamma 3	1.71804	0.0377148	no	no	no	no
ARL6IP6	ADP ribosylation factor like GTPase 6 interacting protein 6	1.71596	0.0446946	no	no	no	no
DAAM1	dishevelled associated activator of morphogenesis 1	1.71387	0.0478957	no	no	no	no
TMEM194A	transmembrane protein 194	1.71337	0.0309587	no	no	no	no
RBM12B	RNA binding motif protein 12B	1.7108	0.0349865	no	no	no	no
CLCN4	chloride voltage-gated channel 4	1.71056	0.0431766	no	no	no	no
LANCL1	LanC like 1	1.71008	0.0408052	no	no	no	no
ASCC3	activating signal cointegrator 1 complex subunit 3	1.70995	0.0306466	no	no	no	no
FAM131A	family with sequence similarity 131 member A	1.70722	0.0344533	no	no	no	no
TMEM194A	transmembrane protein 194	1.70523	0.0442851	no	no	no	no
CREBZF	CREB/ATF bZIP transcription factor	1.69918	0.038942	no	no	no	no
FN3KRP	fructosamine 3 kinase related protein	1.69505	0.0163079	no	no	no	no
PAFAH1B1	platelet activating factor acetylhydrolase 1b regulatory subunit 1	1.6932	0.0497639	no	no	no	no
AK022030	NA	1.69224	0.0220272	no	no	no	yes
CDK5RAP2	CDK5 regulatory subunit associated protein 2	1.69073	0.0296682	no	no	no	no
PAFAH1B1	platelet activating factor acetylhydrolase 1b regulatory subunit 1	1.68824	0.0495523	no	no	no	no
ZNF493	zinc finger protein 493	1.68731	0.0464783	no	no	no	no
CLCN4	chloride voltage-gated channel 4	1.68396	0.0302747	no	no	no	no
MARCH6	membrane associated ring-CH-type finger 6	1.68359	0.0426745	no	no	no	no
PCYT1B	phosphate cytidylyltransferase 1, choline, beta	1.68293	0.0452251	no	no	no	no
RCL1	RNA terminal phosphate cyclase like 1	1.67739	0.0431766	no	no	no	no
GTPBP1	GTP binding protein 1	1.6757	0.0261047	no	no	no	no
KATNBL1	katanin regulatory subunit B1 like 1	1.67552	0.0386154	no	no	no	no
MIR4657	microRNA 4657	1.67301	0.0464783	no	no	no	yes
THEMIS2	thymocyte selection associated family member 2	1.66803	0.0369659	no	no	no	no
USP14	ubiquitin specific peptidase 14	1.66764	0.0327152	no	no	no	no
DAAM1	dishevelled associated activator of morphogenesis 1	1.66534	0.0273251	no	no	no	no
C22orf34	chromosome 22 open reading frame 34	1.66324	0.0458695	no	no	no	no
MYO1D	myosin ID	1.66271	0.0308608	no	no	no	no
RP5-1074L1.4	NA	1.65931	0.0219719	no	no	no	yes
DNAJC21	DnaJ heat shock protein family (Hsp40) member C21	1.65517	0.0309587	no	no	no	no
ZNF331	zinc finger protein 331	1.65379	0.0306466	no	no	no	no
ENSA	endosulfine alpha	1.65335	0.0490534	no	no	no	no
SNX3	sorting nexin 3	1.65206	0.0287948	no	no	no	no
C1GALT1	core 1 synthase, glycoprotein-N-acetylgalactosamine 3-beta-galactosyltransferase 1	1.65001	0.0452251	no	no	no	no
DCAF8	DDB1 and CUL4 associated factor 8	1.64938	0.0495523	no	no	no	no
PLEKHF2	pleckstrin homology and FYVE domain containing 2	1.64754	0.0419536	no	no	no	no
DST	dystonin	1.64414	0.0446557	no	no	no	no
ZFYVE1	zinc finger FYVE-type containing 1	1.63838	0.0269566	no	no	no	no
TROVE2	TROVE domain family member 2	1.63396	0.0354115	no	no	no	no
SFI1	SFI1 centrin binding protein	1.63304	0.0336888	no	no	no	no
TROVE2	TROVE domain family member 2	1.63065	0.0333791	no	no	no	no
EXOC5	exocyst complex component 5	1.62743	0.0418375	no	no	no	no
MARCH6	membrane associated ring-CH-type finger 6	1.62621	0.0370012	no	no	no	no
NXPE3	neurexophilin and PC-esterase domain family member 3	1.62081	0.047322	no	no	no	no
SNX3	sorting nexin 3	1.61899	0.0336888	no	no	no	no
SUB1	SUB1 homolog, transcriptional regulator	1.61382	0.0405597	no	no	no	no
SETD2	SET domain containing 2	1.61243	0.0425516	no	no	no	no
SLC11A2	solute carrier family 11 member 2	1.61235	0.0165453	no	no	no	no
C6orf89	chromosome 6 open reading frame 89	1.61235	0.0254462	no	no	no	no
UBE2D3	ubiquitin conjugating enzyme E2 D3	1.61211	0.0207482	no	no	no	no
TIAL1	TIA1 cytotoxic granule associated RNA binding protein like 1	1.61206	0.0252989	no	no	no	no
VANGL1	VANGL planar cell polarity protein 1	1.61111	0.045393	no	no	no	no
GKAP1	G kinase anchoring protein 1	1.61091	0.0419536	no	no	no	no
ZNF137P	zinc finger protein 137, pseudogene	1.60964	0.0457523	no	no	no	no
PKN2	protein kinase N2	1.60618	0.0336888	no	no	no	no
KIAA0101	KIAA0101	1.60602	0.0408052	no	no	no	no
ANK1	ankyrin 1	1.60554	0.0408034	no	no	no	no
TMOD1	tropomodulin 1	1.60463	0.0476094	no	no	no	no
NUMA1	nuclear mitotic apparatus protein 1	1.60391	0.0366809	no	no	no	no
RRAGC	Ras related GTP binding C	1.60151	0.0479698	no	no	no	no
ZNF555	zinc finger protein 555	1.59854	0.036084	no	no	no	no
KDM6A	lysine demethylase 6A	1.59791	0.0286505	no	no	no	no
GTF2A1	general transcription factor IIA subunit 1	1.59492	0.0492687	no	no	no	no
GUSBP5	glucuronidase, beta pseudogene 5	1.59451	0.049978	no	no	no	no
USP14	ubiquitin specific peptidase 14	1.58701	0.026749	no	no	no	no
TULP3	tubby like protein 3	1.58653	0.0314674	no	no	no	no
PLEKHF2	pleckstrin homology and FYVE domain containing 2	1.58637	0.0359656	no	no	no	no
EGFL8	EGF like domain multiple 8	1.58591	0.0480318	no	no	no	no
TMEM14C	transmembrane protein 14C	1.58584	0.0328727	no	no	no	no
TDP1	tyrosyl-DNA phosphodiesterase 1	1.5821	0.041489	no	no	no	no
UBAC1	UBA domain containing 1	1.58188	0.0442868	no	no	no	no
WDFY1	WD repeat and FYVE domain containing 1	1.57992	0.0393423	no	no	no	no
AREL1	apoptosis resistant E3 ubiquitin protein ligase 1	1.57919	0.040285	no	no	no	no
NBR1	NBR1, autophagy cargo receptor	1.57785	0.0317569	no	no	no	no
RC3H2	ring finger and CCCH-type domains 2	1.57287	0.0199651	no	no	no	no
LOC100288778	WASH complex subunit 1 pseudogene	1.56808	0.0334946	no	no	no	yes
ALG13	ALG13, UDP-N-acetylglucosaminyltransferase subunit	1.56776	0.0457004	no	no	no	no
INIP	INTS3 and NABP interacting protein	1.5652	0.0389222	no	no	no	no
PAFAH1B1	platelet activating factor acetylhydrolase 1b regulatory subunit 1	1.56323	0.0454613	no	no	no	no
RAP1A	RAP1A, member of RAS oncogene family	1.56317	0.02673	no	no	no	no
C8orf88	chromosome 8 open reading frame 88	1.55908	0.0307844	no	no	no	yes
CREBZF	CREB/ATF bZIP transcription factor	1.55827	0.0385866	no	no	no	no
TLK1	tousled like kinase 1	1.55749	0.0490534	no	no	no	no
ALPL	alkaline phosphatase, liver/bone/kidney	1.55724	0.0499147	no	no	no	no
TTK	TTK protein kinase	1.5572	0.0436948	no	no	no	no
PKN2	protein kinase N2	1.55683	0.0458695	no	no	no	no
CDK2	cyclin dependent kinase 2	1.55651	0.0191906	no	no	no	no
RRM1	ribonucleotide reductase catalytic subunit M1	1.55528	0.0382082	no	no	no	no
CEP85	centrosomal protein 85	1.54957	0.0388566	no	no	no	no
PAPOLA	poly(A) polymerase alpha	1.54926	0.041489	no	no	no	no
MIR7109	microRNA 7109	1.54868	0.0460439	no	no	no	yes
HNRNPH3	heterogeneous nuclear ribonucleoprotein H3	1.54765	0.0306466	no	no	no	no
TXNDC16	thioredoxin domain containing 16	1.54722	0.0370012	no	no	no	no
PHC3	polyhomeotic homolog 3	1.54646	0.0383127	no	no	no	no
PSMF1	proteasome inhibitor subunit 1	1.54581	0.0380225	no	no	no	no
OCRL	OCRL, inositol polyphosphate-5-phosphatase	1.54575	0.0469543	no	no	no	no
GATAD2B	GATA zinc finger domain containing 2B	1.54263	0.0464831	no	no	no	no
C21orf58	chromosome 21 open reading frame 58	1.541	0.0224991	no	no	no	no
WDR31	WD repeat domain 31	1.54035	0.0315918	no	no	no	no
CCNT2	cyclin T2	1.53928	0.0393423	no	no	no	no
LCAT	lecithin-cholesterol acyltransferase	1.53911	0.0457004	no	no	no	no
SZT2	SZT2, KICSTOR complex subunit	1.53815	0.0413005	no	no	no	no
SLC25A40	solute carrier family 25 member 40	1.53807	0.023555	no	no	no	no
TMOD1	tropomodulin 1	1.53783	0.0382082	no	no	no	no
KATNBL1	katanin regulatory subunit B1 like 1	1.53724	0.0340765	no	no	no	no
MIR6125	microRNA 6125	1.53595	0.0413005	no	no	no	yes
NR2C1	nuclear receptor subfamily 2 group C member 1	1.53422	0.0309587	no	no	no	no
LOC100288778	WASH complex subunit 1 pseudogene	1.53295	0.0332972	no	no	no	yes
LOC102724884	uncharacterized LOC102724884	1.53262	0.0283042	no	no	no	yes
BUB3	BUB3, mitotic checkpoint protein	1.53216	0.0460296	no	no	no	no
PBK	PDZ binding kinase	1.52971	0.0283042	no	no	no	no
KIFC2	kinesin family member C2	1.52971	0.0417995	no	no	no	no
KIF20A	kinesin family member 20A	1.52827	0.0458695	no	no	no	no
RASEF	RAS and EF-hand domain containing	1.5279	0.0461872	no	no	no	no
TMBIM6	transmembrane BAX inhibitor motif containing 6	1.52546	0.0474552	no	no	no	no
VTI1B	vesicle transport through interaction with t-SNAREs 1B	1.52437	0.0166696	no	no	no	no
CLCN4	chloride voltage-gated channel 4	1.52225	0.0425516	no	no	no	no
TAPT1	transmembrane anterior posterior transformation 1	1.522	0.0488449	no	no	no	no
SLC40A1	solute carrier family 40 member 1	1.52139	0.0166696	no	no	no	no
KHNYN	KH and NYN domain containing	1.52112	0.0254462	no	no	no	no
KRR1	KRR1, small subunit processome component homolog	1.51983	0.0333791	no	no	no	no
DNM1L	dynamin 1 like	1.51949	0.049978	no	no	no	no
SNW1	SNW domain containing 1	1.51906	0.0199189	no	no	no	no
VWA8	von Willebrand factor A domain containing 8	1.51633	0.0176951	no	no	no	no
DCAF8	DDB1 and CUL4 associated factor 8	1.51556	0.0348038	no	no	no	no
SUMO3	small ubiquitin-like modifier 3	1.51549	0.0247628	no	no	no	no
ARHGEF2	Rho/Rac guanine nucleotide exchange factor 2	1.51449	0.024095	no	no	no	no
UBBP1	ubiquitin B pseudogene 1	1.51246	0.0419536	no	no	no	yes
CEP192	centrosomal protein 192	1.51234	0.0449144	no	no	no	no
GNAQ	G protein subunit alpha q	1.51176	0.0348038	no	no	no	no
CDC27	cell division cycle 27	1.51127	0.0220809	no	no	no	no
YY1AP1	YY1 associated protein 1	1.50781	0.0296682	no	no	no	no
YIPF6	Yip1 domain family member 6	1.50677	0.0175941	no	no	no	no
RASEF	RAS and EF-hand domain containing	1.50518	0.0381207	no	no	no	no
G2E3	G2/M-phase specific E3 ubiquitin protein ligase	1.50511	0.0382082	no	no	no	no
LYRM7	LYR motif containing 7	1.50407	0.0426745	no	no	no	no
CEP85	centrosomal protein 85kDa	1.5004	0.0469543	no	no	no	no
